# Supplementary material for: Mitochondrial PCK2 Missense Variant in Shetland Sheepdogs with Paroxysmal Exercise-Induced Dyskinesia (PED)
Source: Genes (Basel). 2020 Jul 9;11(7):774. doi: 10.3390/genes11070774 (PMC7397061; doi:10.3390/genes11070774)
Supplement: Supplementary file 1 [file genes-11-00774-s001.zip]

Archive with 6 entries (6 files):
- FigureS1.pdf
- Table_S1_genotypes_samples.xlsx
- Table_S2_public_genomes.xlsx
- Table_S3_clinics.xlsx
- Table_S4_private_variants.xlsx
- Video S1.mp4
