# Supplementary material for: Mitochondrial PCK2 Missense Variant in Shetland Sheepdogs with Paroxysmal Exercise-Induced Dyskinesia (PED)
Source: Genes (Basel). 2020 Jul 9;11(7):774. doi: 10.3390/genes11070774 (PMC7397061; doi:10.3390/genes11070774)
Supplement: Supplementary file 1 [file genes-11-00774-s001.zip › Table_S1_genotypes_samples.xlsx]

## Sheet: Sheet1
Table S1. PCK2:c.1658G>A genotypes of 636 dogs from 69 different dog breeds.
Breed Abbreviation	Breed	Number of dogs	Genotype			Remark
			G/G	G/A	A/A
AC	Australian Cattle Dog	8	8
AD	Alpine Dacksbracke	8	8
AI	Akita Inu	8	8
AK	Australian Kelpie	8	8
AP	Appenzeller Mountain Dog	8	8
AU	Australian Shepherd	8	8
BA	Barbet	8	8
BB	White Swiss Shepherd	8	8
BD	Bearded Collie	8	8
BE	Beagle	7	7
BG	Bavarian Mountain Hound	8	8
BN	Boston Terrier	8	8
BO	Barsoi	8	8
BS	Bernese Mountain Dog	8	8
CC	Chinese Crested Dog	8	8
CE	Cairn Terrier	8	8
CR	Curly Coated Retriever	8	8
CS	Cão da Serra de Aires	8	8
CW	Chow Chow	7	7
DD	Great Dane	8	8
DH	Dachshund	8	8
DS	German Shepherd	7	7
DW	German Spaniel	8	8
EL	Elo	8	8
EN	Entlebucher Mountain Dog	5	5
EU	Eurasier	8	8
FB	French Bulldog	7	7
FR	Flat Coated Retriever	8	8
GD	Gordon Setter	8	8
GP, PL	Poodle	5	5
GR	Golden Retriever	8	8
GS	German Spitz (Grossspitz)	7	7
GW	German Wirehaired Pointer	8	8
GY	Greyhound	8	8
HW	Hovawart	5	5
IT	Irish Terrier	8	8
JR	Jack Russell Terrier	8	8
JT	German Hunting Terrier	8	8
KF	Kromfohrländer	8	8
KS	German Spitz (Kleinspitz)	8	8
LA	Labrador Retriever	2	2
LB	Leonberger	8	8
LN	Landseer	8	8
LR	Lagotto romagnolo	8	8
MB	Miniature Bullterrier	8	8
MS	German Spitz (Mittelspitz)	8	8
MU	Mudi	8	8
NF	Newfoundland	8	8
NR	Nova Scotia Duck Tolling Retriever	8	8
NS	Schapendoes	8	8
NW	Norwich Terrier	8	8
PE	Perro de Agua Espanõl	8	8
PH	Peruvian Hairless Dog	8	8
PO	Polski Owczarek Nizinny	8	8
RP	Miniature Pinscher	5	5
RR	Rhodesian Ridgeback	8	8
RS	Giant Schnauzer	8	8
SB	Saint Bernard	8	8
SC	Scottish Terrier	8	8
SG	Sloughi	8	8
SV	Slovakian Pointer	8	8
SS	Shetland Sheepdog	121	117	4		The 4 dogs with the G/A genotype were clinically affected by paroxysmal dyskinesia.
SY	Siberian Husky	5	5
TT	Tibetan Terrier	8	8
TW	Czechoslovakian Wolfdog	8	8
WH	Whippet	8	8
WS	Keeshound (Wolfsspitz)	8	8
WW	West Highland White Terrier	5	5
ZS	Pomeranian (Zwergspitz)	8	8
Total number	69 breeds	636	632	4	0
			G/G	G/A	A/A
