# Supplementary material for: Mitochondrial PCK2 Missense Variant in Shetland Sheepdogs with Paroxysmal Exercise-Induced Dyskinesia (PED)
Source: Genes (Basel). 2020 Jul 9;11(7):774. doi: 10.3390/genes11070774 (PMC7397061; doi:10.3390/genes11070774)
Supplement: Supplementary file 1 [file genes-11-00774-s001.zip › Table_S3_clinics.xlsx]

## Sheet: Tabelle1
Table S3. Detailed compilation of the clinical and diagnostic findings in the 4 affected Shetland Sheepdogs.
	Case 1	Case 2	Case 3	Case 4
year of birth	2001	2003	2003	2014
age at first presentation [years]	6	4	4	2
gender	f	f	f	fn
clinical signs	PxD, intermittent stiff gait	PxD, intermittent stiff gait	PxD	PxD, generalised mild muscle atrophy
induced/intensified by	stress, hot weather	stress, hot weather	hot weather	exercise, stress, excitement
frequency of episodes	4/year	7/year	2/year	2-3/day
laboratory examinations
CK [U/l)	350 (ref <220)	221 (ref <220)	82 (ref <220)	81 (ref <120)
glucose [mmol/l]	5.5 (ref 4.4-5.9)	5.2 (ref 4.4-5.9)	5.9 (ref 4.4-5.9)	4 (ref 3.9-6.1)
lactate [mg/dl]	n.p.	n.p.	n.p.	21.7 (ref 4.5-22.5)
insulin [µU/l]	n.p.	n.p.	n.p.	6.8
liver enzyme activity	normal	normal	normal	normal
total thyroxine (T4)	normal	normal	normal	n.p.
Ehrlichia canis / Toxoplasma gondii / Neospora caninum/ Babesia canis/ Anaplasma phagocytophilum / Borrelia burgdorferi	negative	negative	negative	n.p.
stress test	stiff gait, CK >700 (ref <220)	stiff gait, CK >440 (ref <220)	n.p.	no clinical signs, CK 105 (ref <120), glucose 3.8 (ref 3.9-6.1), lactate 13 (ref 4.5-22.5)
organic acid (urine)	lactic acid, 3-OH-butyric acid, glutaric acid increased	lactic acid, 3-OH-butyric acid, glutaric acid increased	n.p.	lactic acid, 2-OH-butyric acid increased
cardiac system
cardiac ultrasound	normal	normal	normal	n.p.
electrocardiagraphy	n.p.	n.p.	n.p.	normal
electrodiagnostics
electroencephalography	n.p.	n.p.	n.p.	normal
electromyography	normal	normal	normal	normal
nerve conduction velocity	normal	normal	normal	normal
repetitive stimulation	n.p.	n.p.	n.p.	normal
additional examinations
magnetic resonance imaging brain	n.p.	n.p.	n.p.	normal
cerebrospinal fluid	n.p.	n.p.	n.p.	normal
muscle-nerve-biopsy	n.p.	n.p.	n.p.	predominant muscle fiber type II atrophy
auto-antibodies	n.p.	n.p.	n.p.	normal
fibroblast culture	n.p.	n.p.	n.p.	insufficient fibroblast growth, no results
therapy
diet	conventionnal gluten-free*, gluten free home-made fresh meat	conventionnal gluten-free*, gluten free home-made fresh meat	conventionnal gluten-free*, gluten free home-made fresh meat	conventional gluten-free§, seafood based gluten-free
nutritional supplements	L-carnitine*, multivitamins*	L-carnitine*, multivitamins*	L-carnitine*, multivitamins*	L-carnitine*, multivitamins*, tryptophan
anti-epileptic drugs	phenobarbital*	phenobarbital*	phenobarbital*	phenobarbital*, levetiracetam*, acetazolamide#, zonisamide
outcome	free of episodes	marked improvement (2 episodes/year)	free of episodes	marked improvement (1-2 episodes/week)
	died of old age 15 years	still alive at time of writing	euthanasia due to renal failure at the age of 8 years, probably unrelated to PxD	still alive at time of writing
n.p. = not performed
* without improvement of clinical signs, discontinued
§ moderate improvement of clinical signs, discontinued
# initial improvement with following deterioration of clincal signs, discontinued
n.p. not performed
ref reference value
CK creatinine kinase
PxD paroxysmal dyskinesia with tremor, dystonia, muscle rigidity, ataxia
