# Supplementary material for: Mitochondrial PCK2 Missense Variant in Shetland Sheepdogs with Paroxysmal Exercise-Induced Dyskinesia (PED)
Source: Genes (Basel). 2020 Jul 9;11(7):774. doi: 10.3390/genes11070774 (PMC7397061; doi:10.3390/genes11070774)
Supplement: Supplementary file 1 [file genes-11-00774-s001.zip › Table_S4_private_variants.xlsx]

## Sheet: heterozygous variants
Table S4. List of heterozygous private variants that were shared in the two sequenced cases and absent from 654 control genomes. Please note that variants are listed several times, if they have more than one effect prediction (e.g. with respect to different transcripts).
#CHROM	POS	REF	ALT	FILTER	EFFECT	IMPACT	GENE	GENEID	FEATURE	FEATUREID	BIOTYPE	RANK	HGVS_C	HGVS_P
10	129310	C	G	PASS	missense_variant	MODERATE	LOC106559343	106559343	transcript	XM_022424871.1	protein_coding	1	c.536C>G	p.Ala179Gly
10	129310	C	G	PASS	upstream_gene_variant	MODIFIER	CD63	474391	transcript	XM_003639318.4	protein_coding	-1	c.-534G>C
10	129310	C	G	PASS	upstream_gene_variant	MODIFIER	CD63	474391	transcript	XM_022424021.1	protein_coding	-1	c.-534G>C
10	129310	C	G	PASS	downstream_gene_variant	MODIFIER	RDH5	481098	transcript	XM_014117128.2	protein_coding	-1	c.*4224C>G
10	129310	C	G	PASS	downstream_gene_variant	MODIFIER	RDH5	481098	transcript	XM_014117129.2	protein_coding	-1	c.*4224C>G
10	129310	C	G	PASS	downstream_gene_variant	MODIFIER	RDH5	481098	transcript	XM_014117130.2	protein_coding	-1	c.*4224C>G
10	129310	C	G	PASS	intron_variant	MODIFIER	CD63	474391	transcript	XM_022424020.1	protein_coding	1	c.-10-524G>C
10	2111427	A	G	PASS	intergenic_region	MODIFIER	ATP23-LOC111097578	474422-111097578	intergenic_region	474422-111097578		-1	n.2111427A>G
10	33248036	C	T	PASS	3_prime_UTR_variant	MODIFIER	WASHC4	474533	transcript	XM_531762.6	protein_coding	33	c.*364G>A
10	33248036	C	T	PASS	3_prime_UTR_variant	MODIFIER	WASHC4	474533	transcript	XM_014117392.2	protein_coding	32	c.*364G>A
10	34510563	C	T	PASS	intron_variant	MODIFIER	SH3RF3	481304	transcript	XM_005625970.2	protein_coding	3	c.957+391G>A
10	34510563	C	T	PASS	intron_variant	MODIFIER	SH3RF3	481304	transcript	XM_022424534.1	protein_coding	3	c.957+391G>A
10	37006300	C	G	PASS	intergenic_region	MODIFIER	ST6GAL2-LOC100682954	481315-100682954	intergenic_region	481315-100682954		-1	n.37006300C>G
10	41271652	AT	A	PASS	intron_variant	MODIFIER	MAP4K4	481331	transcript	XM_022424558.1	protein_coding	1	c.-43+5017delA
10	41271652	AT	A	PASS	intron_variant	MODIFIER	MAP4K4	481331	transcript	XM_014117435.2	protein_coding	1	c.-43+5017delA
10	41271652	AT	A	PASS	intron_variant	MODIFIER	MAP4K4	481331	transcript	XM_022424559.1	protein_coding	1	c.-43+5017delA
10	41271652	AT	A	PASS	intron_variant	MODIFIER	MAP4K4	481331	transcript	XM_022424560.1	protein_coding	1	c.-43+5017delA
10	41271652	AT	A	PASS	intron_variant	MODIFIER	MAP4K4	481331	transcript	XM_022424561.1	protein_coding	1	c.-43+5017delA
10	41271652	AT	A	PASS	intron_variant	MODIFIER	MAP4K4	481331	transcript	XM_022424562.1	protein_coding	1	c.-43+5017delA
10	41271652	AT	A	PASS	intron_variant	MODIFIER	MAP4K4	481331	transcript	XM_022424563.1	protein_coding	1	c.-43+5017delA
10	41271652	AT	A	PASS	intron_variant	MODIFIER	MAP4K4	481331	transcript	XM_022424564.1	protein_coding	1	c.-43+5017delA
10	41271652	AT	A	PASS	intron_variant	MODIFIER	MAP4K4	481331	transcript	XM_022424565.1	protein_coding	1	c.-43+5017delA
10	41271652	AT	A	PASS	intron_variant	MODIFIER	MAP4K4	481331	transcript	XM_022424566.1	protein_coding	1	c.-43+5017delA
10	41271652	AT	A	PASS	intron_variant	MODIFIER	MAP4K4	481331	transcript	XM_022424567.1	protein_coding	1	c.-43+5017delA
10	41271652	AT	A	PASS	intron_variant	MODIFIER	MAP4K4	481331	transcript	XM_022424568.1	protein_coding	1	c.-43+5017delA
10	41271652	AT	A	PASS	intron_variant	MODIFIER	MAP4K4	481331	transcript	XM_022424569.1	protein_coding	1	c.-43+5017delA
10	41271652	AT	A	PASS	intron_variant	MODIFIER	MAP4K4	481331	transcript	XM_022424570.1	protein_coding	1	c.-43+5017delA
10	41271652	AT	A	PASS	intron_variant	MODIFIER	MAP4K4	481331	transcript	XM_022424571.1	protein_coding	1	c.-43+5017delA
10	41271652	AT	A	PASS	intron_variant	MODIFIER	MAP4K4	481331	transcript	XM_022424573.1	protein_coding	1	c.-43+5017delA
10	41271652	AT	A	PASS	intron_variant	MODIFIER	MAP4K4	481331	transcript	XM_022424574.1	protein_coding	1	c.-43+5017delA
10	41271652	AT	A	PASS	intron_variant	MODIFIER	MAP4K4	481331	transcript	XM_022424575.1	protein_coding	1	c.-43+5017delA
10	41271652	AT	A	PASS	intron_variant	MODIFIER	MAP4K4	481331	transcript	XM_022424576.1	protein_coding	1	c.-43+5017delA
10	41271652	AT	A	PASS	intron_variant	MODIFIER	MAP4K4	481331	transcript	XM_022424577.1	protein_coding	1	c.-43+5017delA
10	41271652	AT	A	PASS	intron_variant	MODIFIER	MAP4K4	481331	transcript	XM_022424578.1	protein_coding	1	c.-43+5017delA
10	41271652	AT	A	PASS	intron_variant	MODIFIER	MAP4K4	481331	transcript	XR_002630698.1	pseudogene	1	n.132+5017delA
10	41271659	G	A	PASS	intron_variant	MODIFIER	MAP4K4	481331	transcript	XM_022424558.1	protein_coding	1	c.-43+5011C>T
10	41271659	G	A	PASS	intron_variant	MODIFIER	MAP4K4	481331	transcript	XM_014117435.2	protein_coding	1	c.-43+5011C>T
10	41271659	G	A	PASS	intron_variant	MODIFIER	MAP4K4	481331	transcript	XM_022424559.1	protein_coding	1	c.-43+5011C>T
10	41271659	G	A	PASS	intron_variant	MODIFIER	MAP4K4	481331	transcript	XM_022424560.1	protein_coding	1	c.-43+5011C>T
10	41271659	G	A	PASS	intron_variant	MODIFIER	MAP4K4	481331	transcript	XM_022424561.1	protein_coding	1	c.-43+5011C>T
10	41271659	G	A	PASS	intron_variant	MODIFIER	MAP4K4	481331	transcript	XM_022424562.1	protein_coding	1	c.-43+5011C>T
10	41271659	G	A	PASS	intron_variant	MODIFIER	MAP4K4	481331	transcript	XM_022424563.1	protein_coding	1	c.-43+5011C>T
10	41271659	G	A	PASS	intron_variant	MODIFIER	MAP4K4	481331	transcript	XM_022424564.1	protein_coding	1	c.-43+5011C>T
10	41271659	G	A	PASS	intron_variant	MODIFIER	MAP4K4	481331	transcript	XM_022424565.1	protein_coding	1	c.-43+5011C>T
10	41271659	G	A	PASS	intron_variant	MODIFIER	MAP4K4	481331	transcript	XM_022424566.1	protein_coding	1	c.-43+5011C>T
10	41271659	G	A	PASS	intron_variant	MODIFIER	MAP4K4	481331	transcript	XM_022424567.1	protein_coding	1	c.-43+5011C>T
10	41271659	G	A	PASS	intron_variant	MODIFIER	MAP4K4	481331	transcript	XM_022424568.1	protein_coding	1	c.-43+5011C>T
10	41271659	G	A	PASS	intron_variant	MODIFIER	MAP4K4	481331	transcript	XM_022424569.1	protein_coding	1	c.-43+5011C>T
10	41271659	G	A	PASS	intron_variant	MODIFIER	MAP4K4	481331	transcript	XM_022424570.1	protein_coding	1	c.-43+5011C>T
10	41271659	G	A	PASS	intron_variant	MODIFIER	MAP4K4	481331	transcript	XM_022424571.1	protein_coding	1	c.-43+5011C>T
10	41271659	G	A	PASS	intron_variant	MODIFIER	MAP4K4	481331	transcript	XM_022424573.1	protein_coding	1	c.-43+5011C>T
10	41271659	G	A	PASS	intron_variant	MODIFIER	MAP4K4	481331	transcript	XM_022424574.1	protein_coding	1	c.-43+5011C>T
10	41271659	G	A	PASS	intron_variant	MODIFIER	MAP4K4	481331	transcript	XM_022424575.1	protein_coding	1	c.-43+5011C>T
10	41271659	G	A	PASS	intron_variant	MODIFIER	MAP4K4	481331	transcript	XM_022424576.1	protein_coding	1	c.-43+5011C>T
10	41271659	G	A	PASS	intron_variant	MODIFIER	MAP4K4	481331	transcript	XM_022424577.1	protein_coding	1	c.-43+5011C>T
10	41271659	G	A	PASS	intron_variant	MODIFIER	MAP4K4	481331	transcript	XM_022424578.1	protein_coding	1	c.-43+5011C>T
10	41271659	G	A	PASS	intron_variant	MODIFIER	MAP4K4	481331	transcript	XR_002630698.1	pseudogene	1	n.132+5011C>T
10	41979598	C	T	PASS	intron_variant	MODIFIER	NPAS2	474552	transcript	XM_005626004.3	protein_coding	1	c.-23+25217G>A
10	41979598	C	T	PASS	intron_variant	MODIFIER	NPAS2	474552	transcript	XM_005626005.3	protein_coding	1	c.-23+25217G>A
10	41979598	C	T	PASS	intron_variant	MODIFIER	NPAS2	474552	transcript	XM_014117465.2	protein_coding	1	c.-23+25217G>A
11	52181709	C	T	PASS	upstream_gene_variant	MODIFIER	CD72	481595	transcript	XM_538717.6	protein_coding	-1	c.-3428G>A
11	52181709	C	T	PASS	upstream_gene_variant	MODIFIER	CD72	481595	transcript	XM_022425571.1	protein_coding	-1	c.-3428G>A
11	52181709	C	T	PASS	upstream_gene_variant	MODIFIER	CD72	481595	transcript	XM_005626781.3	protein_coding	-1	c.-3428G>A
11	52181709	C	T	PASS	intergenic_region	MODIFIER	CD72-SIT1	481595-611919	intergenic_region	481595-611919		-1	n.52181709C>T
11	62799731	G	GC	PASS	intergenic_region	MODIFIER	LOC100683287-KLF4	100683287-481657	intergenic_region	100683287-481657		-1	n.62799731_62799732insC
11	71396718	GGT	G	PASS	downstream_gene_variant	MODIFIER	LOC111097892	111097892	transcript	XR_002631119.1	pseudogene	-1	n.*32_*33delGT
11	71396718	GGT	G	PASS	downstream_gene_variant	MODIFIER	LOC111097892	111097892	transcript	XR_002631120.1	pseudogene	-1	n.*32_*33delGT
11	71396718	GGT	G	PASS	intergenic_region	MODIFIER	LOC111097892-LOC106559529	111097892-106559529	intergenic_region	111097892-106559529		-1	n.71396719_71396720delGT
12	2426437	T	A	GATKstd	upstream_gene_variant	MODIFIER	PSMB8	474865	transcript	NM_001048085.1	protein_coding	-1	c.-3627A>T
12	2426437	T	A	GATKstd	intron_variant	MODIFIER	TAP1	474866	transcript	NM_001284496.2	protein_coding	10	c.1741-226A>T
12	24415417	G	A	PASS	intron_variant	MODIFIER	RAB23	481854	transcript	XM_005627508.2	protein_coding	4	c.398+705G>A
12	24415417	G	A	PASS	intron_variant	MODIFIER	RAB23	481854	transcript	XR_002631969.1	pseudogene	4	n.561+705G>A
12	24415417	G	A	PASS	intron_variant	MODIFIER	RAB23	481854	transcript	XR_002631971.1	pseudogene	4	n.561+705G>A
12	24415417	G	A	PASS	intron_variant	MODIFIER	RAB23	481854	transcript	XR_002631970.1	pseudogene	4	n.561+705G>A
12	26850727	T	G	GATKstd	downstream_gene_variant	MODIFIER	LGSN	481862	transcript	XM_014118049.2	protein_coding	-1	c.*2483A>C
12	26850727	T	G	GATKstd	downstream_gene_variant	MODIFIER	LGSN	481862	transcript	NM_001048103.1	protein_coding	-1	c.*2483A>C
12	26850727	T	G	GATKstd	intergenic_region	MODIFIER	LOC111098206-LGSN	111098206-481862	intergenic_region	111098206-481862		-1	n.26850727T>G
12	30501656	T	C	PASS	intergenic_region	MODIFIER	LOC100683729-ADGRB3	100683729-481870	intergenic_region	100683729-481870		-1	n.30501656T>C
12	46374778	A	C	PASS	intergenic_region	MODIFIER	LOC111098347-HTR1E	111098347-481907	intergenic_region	111098347-481907		-1	n.46374778A>C
12	46904167	G	A	PASS	intron_variant	MODIFIER	CFAP206	474990	transcript	XM_022426333.1	protein_coding	1	c.19+5122G>A
12	47589938	A	G	PASS	intron_variant	MODIFIER	LOC111098352	111098352	transcript	XR_002632071.1	pseudogene	3	n.1662+4047A>G
12	47589938	A	G	PASS	non_coding_transcript_exon_variant	MODIFIER	LOC111098352	111098352	transcript	XR_002632070.1	pseudogene	4	n.3322A>G
12	47752659	T	C	PASS	intergenic_region	MODIFIER	LOC111098352-LOC111098354	111098352-111098354	intergenic_region	111098352-111098354		-1	n.47752659T>C
12	48906998	TATTTTAGAG	T	PASS	intron_variant	MODIFIER	MDN1	474995	transcript	XM_005627635.3	protein_coding	59	c.9165+361_9165+369delCTCTAAAAT
12	48906998	TATTTTAGAG	T	PASS	intron_variant	MODIFIER	MDN1	474995	transcript	XM_005627636.3	protein_coding	59	c.9165+361_9165+369delCTCTAAAAT
12	49063691	A	T	PASS	intron_variant	MODIFIER	CASP8AP2	481921	transcript	XM_539042.6	protein_coding	6	c.417-1264A>T
12	50355227	G	T	PASS	intergenic_region	MODIFIER	LOC111098359-LOC111098360	111098359-111098360	intergenic_region	111098359-111098360		-1	n.50355227G>T
12	50742066	C	CA	PASS	intergenic_region	MODIFIER	LOC111098362-LOC111098175	111098362-111098175	intergenic_region	111098362-111098175		-1	n.50742066_50742067insA
12	51067538	C	T	PASS	intron_variant	MODIFIER	LOC111098364	111098364	transcript	XR_002632091.1	pseudogene	2	n.416-1006G>A
12	51067538	C	T	PASS	intron_variant	MODIFIER	LOC111098363	111098363	transcript	XR_002632090.1	pseudogene	1	n.352+1321C>T
12	51146810	C	A	PASS	intergenic_region	MODIFIER	LOC111098363-LOC111098176	111098363-111098176	intergenic_region	111098363-111098176		-1	n.51146810C>A
12	51599094	T	C	PASS	intergenic_region	MODIFIER	LOC111098176-EPHA7	111098176-474997	intergenic_region	111098176-474997		-1	n.51599094T>C
12	51632309	C	A	PASS	intergenic_region	MODIFIER	LOC111098176-EPHA7	111098176-474997	intergenic_region	111098176-474997		-1	n.51632309C>A
12	51994069	C	T	PASS	intergenic_region	MODIFIER	LOC111098176-EPHA7	111098176-474997	intergenic_region	111098176-474997		-1	n.51994069C>T
12	52029739	A	T	PASS	intergenic_region	MODIFIER	LOC111098176-EPHA7	111098176-474997	intergenic_region	111098176-474997		-1	n.52029739A>T
12	52305974	C	CCCCG	PASS	upstream_gene_variant	MODIFIER	EPHA7	474997	transcript	XM_848830.5	protein_coding	-1	c.-1095_-1094insCGGG
12	52305974	C	CCCCG	PASS	upstream_gene_variant	MODIFIER	EPHA7	474997	transcript	XM_005627643.2	protein_coding	-1	c.-1095_-1094insCGGG
12	52305974	C	CCCCG	PASS	upstream_gene_variant	MODIFIER	EPHA7	474997	transcript	XM_005627645.2	protein_coding	-1	c.-1095_-1094insCGGG
12	52305974	C	CCCCG	PASS	upstream_gene_variant	MODIFIER	EPHA7	474997	transcript	XM_005627646.3	protein_coding	-1	c.-1095_-1094insCGGG
12	52305974	C	CCCCG	PASS	intergenic_region	MODIFIER	EPHA7-LOC100687798	474997-100687798	intergenic_region	474997-100687798		-1	n.52305974_52305975insCCCG
12	53143518	G	A	PASS	intron_variant	MODIFIER	LOC111098366	111098366	transcript	XR_002632093.1	pseudogene	1	n.441+1656C>T
12	53150482	C	A	PASS	upstream_gene_variant	MODIFIER	LOC111098366	111098366	transcript	XR_002632093.1	pseudogene	-1	n.-4868G>T
12	53150482	C	A	PASS	intergenic_region	MODIFIER	LOC111098366-LOC111098177	111098366-111098177	intergenic_region	111098366-111098177		-1	n.53150482C>A
12	53550396	AT	A	PASS	intergenic_region	MODIFIER	LOC102151427-LOC102151477	102151427-102151477	intergenic_region	102151427-102151477		-1	n.53550397delT
12	53554112	A	G	GATKstd	intergenic_region	MODIFIER	LOC102151427-LOC102151477	102151427-102151477	intergenic_region	102151427-102151477		-1	n.53554112A>G
12	53640744	A	AT	PASS	intergenic_region	MODIFIER	LOC102151427-LOC102151477	102151427-102151477	intergenic_region	102151427-102151477		-1	n.53640744_53640745insT
12	53688968	A	G	PASS	intergenic_region	MODIFIER	LOC102151427-LOC102151477	102151427-102151477	intergenic_region	102151427-102151477		-1	n.53688968A>G
12	53706992	G	A	PASS	intergenic_region	MODIFIER	LOC102151427-LOC102151477	102151427-102151477	intergenic_region	102151427-102151477		-1	n.53706992G>A
12	53730537	T	TA	PASS	intergenic_region	MODIFIER	LOC102151427-LOC102151477	102151427-102151477	intergenic_region	102151427-102151477		-1	n.53730537_53730538insA
12	53746620	C	T	PASS	intergenic_region	MODIFIER	LOC102151427-LOC102151477	102151427-102151477	intergenic_region	102151427-102151477		-1	n.53746620C>T
12	53782054	G	A	PASS	intron_variant	MODIFIER	LOC102151477	102151477	transcript	XR_002632094.1	pseudogene	5	n.779+4184C>T
12	53782054	G	A	PASS	intron_variant	MODIFIER	LOC102151477	102151477	transcript	XR_002632095.1	pseudogene	4	n.697+4184C>T
12	53782054	G	A	PASS	intron_variant	MODIFIER	LOC102151477	102151477	transcript	XR_293754.2	pseudogene	3	n.660+4184C>T
12	53789300	C	T	PASS	intron_variant	MODIFIER	LOC102151477	102151477	transcript	XR_002632094.1	pseudogene	4	n.676-2959G>A
12	53789300	C	T	PASS	intron_variant	MODIFIER	LOC102151477	102151477	transcript	XR_002632095.1	pseudogene	3	n.594-2959G>A
12	53789300	C	T	PASS	intron_variant	MODIFIER	LOC102151477	102151477	transcript	XR_293754.2	pseudogene	2	n.557-2959G>A
12	53891201	C	T	PASS	intergenic_region	MODIFIER	LOC102151477-MANEA	102151477-481925	intergenic_region	102151477-481925		-1	n.53891201C>T
12	53931457	A	T	PASS	intergenic_region	MODIFIER	LOC102151477-MANEA	102151477-481925	intergenic_region	102151477-481925		-1	n.53931457A>T
12	53939773	A	T	PASS	intergenic_region	MODIFIER	LOC102151477-MANEA	102151477-481925	intergenic_region	102151477-481925		-1	n.53939773A>T
12	54118855	T	G	GATKstd	intergenic_region	MODIFIER	LOC102151477-MANEA	102151477-481925	intergenic_region	102151477-481925		-1	n.54118855T>G
12	54420165	G	A	PASS	intergenic_region	MODIFIER	LOC111098367-LOC102152033	111098367-102152033	intergenic_region	111098367-102152033		-1	n.54420165G>A
12	56860635	ACT	A	PASS	intergenic_region	MODIFIER	LOC102152882-LOC106559593	102152882-106559593	intergenic_region	102152882-106559593		-1	n.56860636_56860637delCT
12	56919822	C	T	GATKstd	intergenic_region	MODIFIER	LOC102152882-LOC106559593	102152882-106559593	intergenic_region	102152882-106559593		-1	n.56919822C>T
12	63625759	T	A	PASS	intron_variant	MODIFIER	ATG5	610868	transcript	XM_005627675.3	protein_coding	5	c.479-5169A>T
12	63625759	T	A	PASS	intron_variant	MODIFIER	ATG5	610868	transcript	XM_014118180.2	protein_coding	3	c.245-5169A>T
12	63625759	T	A	PASS	intron_variant	MODIFIER	ATG5	610868	transcript	XM_005627676.3	protein_coding	5	c.479-5169A>T
12	63625759	T	A	PASS	intron_variant	MODIFIER	ATG5	610868	transcript	XM_022426415.1	protein_coding	5	c.479-5169A>T
12	63625759	T	A	PASS	intron_variant	MODIFIER	ATG5	610868	transcript	XM_022426416.1	protein_coding	5	c.479-5169A>T
12	63895831	T	C	PASS	intron_variant	MODIFIER	CRYBG1	475012	transcript	XM_022425764.1	protein_coding	8	c.3302+2754T>C
12	64141795	TG	T	PASS	intergenic_region	MODIFIER	LOC111098186-LOC102155900	111098186-102155900	intergenic_region	111098186-102155900		-1	n.64141796delG
12	65605121	C	A	PASS	intron_variant	MODIFIER	FOXO3	481954	transcript	XM_003639400.4	protein_coding	1	c.616-49469C>A
12	65656359	A	G	PASS	intron_variant	MODIFIER	FOXO3	481954	transcript	XM_003639400.4	protein_coding	2	c.*35+334A>G
12	65732055	C	T	PASS	intergenic_region	MODIFIER	FOXO3-LOC111098187	481954-111098187	intergenic_region	481954-111098187		-1	n.65732055C>T
13	16267131	A	T	PASS	intergenic_region	MODIFIER	UTP23-LOC100687037	482020-100687037	intergenic_region	482020-100687037		-1	n.16267131A>T
13	16448184	A	G	PASS	intergenic_region	MODIFIER	RAD21-SLC30A8	482021-482022	intergenic_region	482021-482022		-1	n.16448184A>G
13	16483054	G	C	PASS	intergenic_region	MODIFIER	RAD21-SLC30A8	482021-482022	intergenic_region	482021-482022		-1	n.16483054G>C
13	16483055	G	A	PASS	intergenic_region	MODIFIER	RAD21-SLC30A8	482021-482022	intergenic_region	482021-482022		-1	n.16483055G>A
13	16700141	G	T	GATKstd	intergenic_region	MODIFIER	SLC30A8-MED30	482022-482023	intergenic_region	482022-482023		-1	n.16700141G>T
13	16890832	G	T	GATKstd	intergenic_region	MODIFIER	SLC30A8-MED30	482022-482023	intergenic_region	482022-482023		-1	n.16890832G>T
13	42277132	C	G	PASS	upstream_gene_variant	MODIFIER	GABRG1	100856619	transcript	XM_003639456.4	protein_coding	-1	c.-857G>C
13	42277132	C	G	PASS	upstream_gene_variant	MODIFIER	GABRG1	100856619	transcript	XM_022426953.1	protein_coding	-1	c.-13502G>C
13	42277132	C	G	PASS	intergenic_region	MODIFIER	GABRG1-GABRA2	100856619-482131	intergenic_region	100856619-482131		-1	n.42277132C>G
13	42359202	T	A	PASS	intergenic_region	MODIFIER	GABRG1-GABRA2	100856619-482131	intergenic_region	100856619-482131		-1	n.42359202T>A
13	42493901	T	G	PASS	intergenic_region	MODIFIER	GABRA2-LOC111098609	482131-111098609	intergenic_region	482131-111098609		-1	n.42493901T>G
13	43121799	C	T	PASS	intron_variant	MODIFIER	GABRB1	100687745	transcript	XM_005628158.3	protein_coding	2	c.206+5540C>T
13	43550195	C	A	PASS	intron_variant	MODIFIER	CORIN	482135	transcript	XM_022426523.1	protein_coding	12	c.1972+1593G>T		WARNING_TRANSCRIPT_NO_START_CODON
13	44002245	C	T	PASS	intron_variant	MODIFIER	TEC	482140	transcript	XM_022426964.1	protein_coding	9	c.737+1596G>A
13	44002245	C	T	PASS	intron_variant	MODIFIER	TEC	482140	transcript	XM_539259.5	protein_coding	8	c.737+1596G>A
13	44138118	G	A	PASS	intergenic_region	MODIFIER	TEC-SLAIN2	482140-612977	intergenic_region	482140-612977		-1	n.44138118G>A
13	44152892	A	G	PASS	intergenic_region	MODIFIER	TEC-SLAIN2	482140-612977	intergenic_region	482140-612977		-1	n.44152892A>G
13	44223686	G	A	PASS	intron_variant	MODIFIER	SLAIN2	612977	transcript	XM_005628169.3	protein_coding	7	c.1441+5023G>A
13	44223686	G	A	PASS	intron_variant	MODIFIER	SLAIN2	612977	transcript	XM_848566.5	protein_coding	6	c.1363+14240G>A
13	44227567	T	C	PASS	intron_variant	MODIFIER	SLAIN2	612977	transcript	XM_005628169.3	protein_coding	7	c.1441+8904T>C
13	44227567	T	C	PASS	intron_variant	MODIFIER	SLAIN2	612977	transcript	XM_848566.5	protein_coding	6	c.1364-16551T>C
13	44470047	T	TAA	PASS	intron_variant	MODIFIER	FRYL	475139	transcript	XM_022426966.1	protein_coding	1	c.221-18834_221-18833insTT
13	44470047	T	TAA	PASS	intron_variant	MODIFIER	FRYL	475139	transcript	XM_022426972.1	protein_coding	1	c.73+5033_73+5034insTT
13	44470047	T	TAA	PASS	intron_variant	MODIFIER	FRYL	475139	transcript	XM_022426967.1	protein_coding	1	c.221-18834_221-18833insTT
13	44470047	T	TAA	PASS	intron_variant	MODIFIER	FRYL	475139	transcript	XM_022426968.1	protein_coding	1	c.221-18834_221-18833insTT
13	44470047	T	TAA	PASS	intron_variant	MODIFIER	FRYL	475139	transcript	XM_022426969.1	protein_coding	1	c.221-18834_221-18833insTT
13	44470047	T	TAA	PASS	intron_variant	MODIFIER	FRYL	475139	transcript	XM_022426974.1	protein_coding	3	c.-80-18834_-80-18833insTT
13	44470047	T	TAA	PASS	intron_variant	MODIFIER	FRYL	475139	transcript	XM_022426975.1	protein_coding	3	c.-143-4505_-143-4504insTT
13	44470047	T	TAA	PASS	intron_variant	MODIFIER	FRYL	475139	transcript	XM_022426971.1	protein_coding	1	c.221-18834_221-18833insTT
13	44470047	T	TAA	PASS	intron_variant	MODIFIER	FRYL	475139	transcript	XM_022426970.1	protein_coding	1	c.221-18834_221-18833insTT
14	11485844	ATCCT	A	GATKIndelStd	intron_variant	MODIFIER	LOC100683620	100683620	transcript	100683620	pseudogene	1	n.271-37563_271-37560delAGGA
14	26118597	G	T	GATKstd	intron_variant	MODIFIER	LOC111098772	111098772	transcript	XR_002632946.1	pseudogene	3	n.655+3269C>A
14	26118597	G	T	GATKstd	intron_variant	MODIFIER	LOC111098772	111098772	transcript	XR_002632945.1	pseudogene	3	n.416+3269C>A
14	26118597	G	T	GATKstd	intron_variant	MODIFIER	LOC111098772	111098772	transcript	XR_002632948.1	pseudogene	2	n.359+15480C>A
14	26118597	G	T	GATKstd	intron_variant	MODIFIER	LOC111098772	111098772	transcript	XR_002632944.1	pseudogene	3	n.422+3269C>A
14	26118597	G	T	GATKstd	intron_variant	MODIFIER	LOC111098772	111098772	transcript	XR_002632947.1	pseudogene	2	n.364-9225C>A
14	26118599	G	T	GATKstd	intron_variant	MODIFIER	LOC111098772	111098772	transcript	XR_002632946.1	pseudogene	3	n.655+3267C>A
14	26118599	G	T	GATKstd	intron_variant	MODIFIER	LOC111098772	111098772	transcript	XR_002632945.1	pseudogene	3	n.416+3267C>A
14	26118599	G	T	GATKstd	intron_variant	MODIFIER	LOC111098772	111098772	transcript	XR_002632948.1	pseudogene	2	n.359+15478C>A
14	26118599	G	T	GATKstd	intron_variant	MODIFIER	LOC111098772	111098772	transcript	XR_002632944.1	pseudogene	3	n.422+3267C>A
14	26118599	G	T	GATKstd	intron_variant	MODIFIER	LOC111098772	111098772	transcript	XR_002632947.1	pseudogene	2	n.364-9227C>A
14	28231649	G	A	PASS	intergenic_region	MODIFIER	LOC111098673-ETV1	111098673-475246	intergenic_region	111098673-475246		-1	n.28231649G>A
14	29456937	C	A	PASS	intron_variant	MODIFIER	DGKB	482328	transcript	XM_022427422.1	protein_coding	3	c.148-1641G>T
14	29456937	C	A	PASS	intron_variant	MODIFIER	DGKB	482328	transcript	XM_539445.6	protein_coding	3	c.148-1641G>T
14	29456937	C	A	PASS	intron_variant	MODIFIER	DGKB	482328	transcript	XM_005628577.3	protein_coding	3	c.148-1641G>T
14	29456937	C	A	PASS	intron_variant	MODIFIER	DGKB	482328	transcript	XM_005628578.3	protein_coding	3	c.147+2607G>T
14	29456937	C	A	PASS	intron_variant	MODIFIER	DGKB	482328	transcript	XM_014119167.2	protein_coding	3	c.147+2607G>T
14	29456937	C	A	PASS	intron_variant	MODIFIER	DGKB	482328	transcript	XM_014119168.2	protein_coding	3	c.148-1641G>T
14	29456937	C	A	PASS	intron_variant	MODIFIER	DGKB	482328	transcript	XM_022427423.1	protein_coding	3	c.147+2607G>T
14	34250375	C	T	PASS	intron_variant	MODIFIER	MACC1	482343	transcript	XM_022427458.1	protein_coding	1	c.28+21494G>A
14	34250375	C	T	PASS	intron_variant	MODIFIER	MACC1	482343	transcript	XM_014118879.2	protein_coding	1	c.-99+168G>A
14	34250375	C	T	PASS	intron_variant	MODIFIER	MACC1	482343	transcript	XM_022427459.1	protein_coding	1	c.-155+168G>A
14	34250375	C	T	PASS	intron_variant	MODIFIER	MACC1	482343	transcript	XM_539460.5	protein_coding	1	c.-9+168G>A
14	34250375	C	T	PASS	intron_variant	MODIFIER	MACC1	482343	transcript	XR_002632997.1	pseudogene	1	n.130+21494G>A
14	34303291	G	A	PASS	intergenic_region	MODIFIER	MACC1-LOC102155599	482343-102155599	intergenic_region	482343-102155599		-1	n.34303291G>A
14	34318250	GT	G	PASS	intergenic_region	MODIFIER	MACC1-LOC102155599	482343-102155599	intergenic_region	482343-102155599		-1	n.34318251delT
14	34370473	G	A	PASS	upstream_gene_variant	MODIFIER	ITGB8	475253	transcript	XM_014119017.2	protein_coding	-1	c.-513G>A
14	34370473	G	A	PASS	upstream_gene_variant	MODIFIER	ITGB8	475253	transcript	XM_022427462.1	protein_coding	-1	c.-513G>A
14	34370473	G	A	PASS	upstream_gene_variant	MODIFIER	ITGB8	475253	transcript	XM_014119019.2	protein_coding	-1	c.-900G>A
14	34370473	G	A	PASS	upstream_gene_variant	MODIFIER	ITGB8	475253	transcript	XM_005628606.1	protein_coding	-1	c.-2380G>A
14	34370473	G	A	PASS	upstream_gene_variant	MODIFIER	ITGB8	475253	transcript	XM_532487.2	protein_coding	-1	c.-2380G>A
14	34370473	G	A	PASS	upstream_gene_variant	MODIFIER	ITGB8	475253	transcript	XM_022427461.1	protein_coding	-1	c.-42754G>A
14	34370473	G	A	PASS	non_coding_transcript_exon_variant	MODIFIER	LOC102155599	102155599	transcript	XR_294004.3	pseudogene	3	n.433C>T
14	34370473	G	A	PASS	non_coding_transcript_exon_variant	MODIFIER	LOC102155599	102155599	transcript	XR_002633000.1	pseudogene	2	n.294C>T
14	34975637	C	T	PASS	intergenic_region	MODIFIER	LOC102155842-LOC111098679	102155842-111098679	intergenic_region	102155842-111098679		-1	n.34975637C>T
14	35069536	A	G	PASS	intergenic_region	MODIFIER	LOC111098680-LOC111098681	111098680-111098681	intergenic_region	111098680-111098681		-1	n.35069536A>G
14	35075757	C	G	PASS	intergenic_region	MODIFIER	LOC111098680-LOC111098681	111098680-111098681	intergenic_region	111098680-111098681		-1	n.35075757C>G
14	35087049	G	A	PASS	intergenic_region	MODIFIER	LOC111098680-LOC111098681	111098680-111098681	intergenic_region	111098680-111098681		-1	n.35087049G>A
14	35111294	C	T	PASS	upstream_gene_variant	MODIFIER	LOC111098681	111098681	transcript	XR_002632752.1	pseudogene	-1	n.-2434C>T
14	35111294	C	T	PASS	intergenic_region	MODIFIER	LOC111098680-LOC111098681	111098680-111098681	intergenic_region	111098680-111098681		-1	n.35111294C>T
14	35122668	C	T	PASS	non_coding_transcript_exon_variant	MODIFIER	LOC111098681	111098681	transcript	XR_002632752.1	pseudogene	2	n.213C>T
14	35142028	G	A	PASS	intergenic_region	MODIFIER	LOC111098681-SP4	111098681-482345	intergenic_region	111098681-482345		-1	n.35142028G>A
14	38272187	T	C	PASS	upstream_gene_variant	MODIFIER	GSDME	611223	transcript	XR_002633013.1	pseudogene	-1	n.-146A>G
14	38272187	T	C	PASS	intron_variant	MODIFIER	GSDME	611223	transcript	XM_848863.5	protein_coding	1	c.-18-146A>G
14	39544266	G	A	PASS	upstream_gene_variant	MODIFIER	LOC102154772	102154772	transcript	XR_002632760.1	pseudogene	-1	n.-3473C>T
14	39544266	G	A	PASS	intron_variant	MODIFIER	LOC102154772	102154772	transcript	XR_294025.3	pseudogene	1	n.160+2380C>T
14	42009218	G	A	PASS	upstream_gene_variant	MODIFIER	TRIL	482378	transcript	XM_005628670.3	protein_coding	-1	c.-4821C>T
14	42009218	G	A	PASS	upstream_gene_variant	MODIFIER	LOC111098812	111098812	transcript	XR_002633049.1	pseudogene	-1	n.-4981G>A
14	42009218	G	A	PASS	downstream_gene_variant	MODIFIER	LOC102151330	102151330	transcript	XM_005628669.3	protein_coding	-1	c.*2398G>A
14	42009218	G	A	PASS	downstream_gene_variant	MODIFIER	LOC102151330	102151330	transcript	XM_022427526.1	protein_coding	-1	c.*2442G>A
14	42009218	G	A	PASS	intergenic_region	MODIFIER	LOC102151330-LOC111098812	102151330-111098812	intergenic_region	102151330-111098812		-1	n.42009218G>A
14	42062635	A	C	PASS	intron_variant	MODIFIER	CPVL	611483	transcript	XM_014119072.2	protein_coding	11	c.1336-14340T>G
14	42062635	A	C	PASS	intron_variant	MODIFIER	CPVL	611483	transcript	XM_022427528.1	protein_coding	12	c.1336-14340T>G
14	42062635	A	C	PASS	intron_variant	MODIFIER	CPVL	611483	transcript	XM_022427530.1	protein_coding	12	c.1336-14340T>G
14	42062635	A	C	PASS	intron_variant	MODIFIER	CPVL	611483	transcript	XM_022427531.1	protein_coding	11	c.1237-14340T>G
14	42062635	A	C	PASS	intron_variant	MODIFIER	CPVL	611483	transcript	XM_849152.4	protein_coding	12	c.1336-14340T>G
14	42062635	A	C	PASS	intron_variant	MODIFIER	CPVL	611483	transcript	XM_022427527.1	protein_coding	12	c.1336-14340T>G
14	45032369	GAGAGAC	G	PASS	upstream_gene_variant	MODIFIER	LOC111098819	111098819	transcript	XR_002633087.1	pseudogene	-1	n.-3722_-3717delGTCTCT
14	45032369	GAGAGAC	G	PASS	intron_variant	MODIFIER	FKBP9	475276	transcript	XM_014118884.2	protein_coding	1	c.125+3490_125+3495delAGAGAC
14	45032418	G	A	PASS	upstream_gene_variant	MODIFIER	LOC111098819	111098819	transcript	XR_002633087.1	pseudogene	-1	n.-3765C>T
14	45032418	G	A	PASS	intron_variant	MODIFIER	FKBP9	475276	transcript	XM_014118884.2	protein_coding	1	c.125+3538G>A
15	46805229	C	T	GATKstd	intron_variant	MODIFIER	LOC111090088	111090088	transcript	XR_002614302.1	pseudogene	5	n.686-3622C>T
15	51788736	A	T	GATKstd	intergenic_region	MODIFIER	SFRP2-DCHS2	475471-482659	intergenic_region	475471-482659		-1	n.51788736A>T
16	192481	T	A	PASS	intron_variant	MODIFIER	PKD1L1	491575	transcript	XM_022403631.1	protein_coding	53	c.7024-424T>A
16	459936	T	TA	PASS	intergenic_region	MODIFIER	TNS3-LOC111090203	491620-111090203	intergenic_region	491620-111090203		-1	n.459936_459937insA
16	678685	A	T	PASS	intergenic_region	MODIFIER	LOC111090203-LOC106559836	111090203-106559836	intergenic_region	111090203-106559836		-1	n.678685A>T
16	1009318	TTTTC	T	PASS	non_coding_transcript_exon_variant	MODIFIER	LOC106559836	106559836	transcript	XR_002614473.1	pseudogene	2	n.1283_1286delGAAA
16	1050797	G	A	PASS	upstream_gene_variant	MODIFIER	LOC102151790	102151790	transcript	XM_014119983.2	protein_coding	-1	c.-2485G>A
16	1050797	G	A	PASS	intergenic_region	MODIFIER	IGFBP1-LOC102151790	480812-102151790	intergenic_region	480812-102151790		-1	n.1050797G>A
16	1118754	G	A	GATKstd	intron_variant	MODIFIER	ADCY1	607357	transcript	XM_843988.6	protein_coding	5	c.1169+1847C>T
16	1118754	G	A	GATKstd	intron_variant	MODIFIER	ADCY1	607357	transcript	XM_014119893.2	protein_coding	5	c.1169+1847C>T
16	1544462	A	C	PASS	intron_variant	MODIFIER	LOC482711	482711	transcript	XM_014119864.2	protein_coding	2	c.306+4209A>C
16	1544462	A	C	PASS	intron_variant	MODIFIER	LOC482711	482711	transcript	XM_022403655.1	protein_coding	4	c.261+4209A>C
16	1544462	A	C	PASS	intron_variant	MODIFIER	LOC482711	482711	transcript	XM_022403656.1	protein_coding	4	c.261+4209A>C
16	1544462	A	C	PASS	intron_variant	MODIFIER	LOC482711	482711	transcript	XM_539827.6	protein_coding	3	c.261+4209A>C
16	1731671	G	A	PASS	intron_variant	MODIFIER	LOC100856560	100856560	transcript	XM_005629508.3	protein_coding	5	c.*129+14111G>A
16	1867857	G	A	PASS	intergenic_region	MODIFIER	PDIA4-EZH2	482715-475511	intergenic_region	482715-475511		-1	n.1867857G>A
16	2718047	G	GAGAGAGAGAGAGAGA	PASS	intron_variant	MODIFIER	CNTNAP2	100687859	transcript	XM_003432080.4	protein_coding	13	c.2099-47292_2099-47291insTCTCTCTCTCTCTCT
16	2718047	G	GAGAGAGAGAGAGAGA	PASS	intron_variant	MODIFIER	LOC111090207	111090207	transcript	XR_002614485.1	pseudogene	3	n.568+429_568+430insAGAGAGAGAGAGAGA
16	2718047	G	GAGAGAGAGAGAGAGA	PASS	intron_variant	MODIFIER	CNTNAP2	100687859	transcript	XM_022403663.1	protein_coding	9	c.1304-47292_1304-47291insTCTCTCTCTCTCTCT
16	2718047	G	GAGAGAGAGAGAGAGA	PASS	intron_variant	MODIFIER	CNTNAP2	100687859	transcript	XM_022403662.1	protein_coding	9	c.1304-47292_1304-47291insTCTCTCTCTCTCTCT
16	2718047	G	GAGAGAGAGAGAGAGA	PASS	intron_variant	MODIFIER	LOC111090207	111090207	transcript	XR_002614484.1	pseudogene	3	n.565+429_565+430insAGAGAGAGAGAGAGA
16	2912781	A	G	PASS	intron_variant	MODIFIER	CNTNAP2	100687859	transcript	XM_003432080.4	protein_coding	12	c.1898-12150T>C
16	2912781	A	G	PASS	intron_variant	MODIFIER	CNTNAP2	100687859	transcript	XM_022403663.1	protein_coding	8	c.1103-12150T>C
16	2912781	A	G	PASS	intron_variant	MODIFIER	CNTNAP2	100687859	transcript	XM_022403662.1	protein_coding	8	c.1103-12150T>C
16	2969842	CA	C	PASS	intron_variant	MODIFIER	CNTNAP2	100687859	transcript	XM_003432080.4	protein_coding	11	c.1778-23547delT
16	2969842	CA	C	PASS	intron_variant	MODIFIER	CNTNAP2	100687859	transcript	XM_022403663.1	protein_coding	7	c.983-23547delT
16	2969842	CA	C	PASS	intron_variant	MODIFIER	CNTNAP2	100687859	transcript	XM_022403662.1	protein_coding	7	c.983-23547delT
16	3061276	TAC	T	PASS	intron_variant	MODIFIER	CNTNAP2	100687859	transcript	XM_003432080.4	protein_coding	10	c.1670+23512_1670+23513delGT
16	3061276	TAC	T	PASS	intron_variant	MODIFIER	CNTNAP2	100687859	transcript	XM_022403663.1	protein_coding	6	c.875+23512_875+23513delGT
16	3061276	TAC	T	PASS	intron_variant	MODIFIER	CNTNAP2	100687859	transcript	XM_022403662.1	protein_coding	6	c.875+23512_875+23513delGT
16	3431588	C	T	PASS	intron_variant	MODIFIER	CNTNAP2	100687859	transcript	XM_003432080.4	protein_coding	3	c.403-41058G>A
16	4244083	G	T	PASS	intergenic_region	MODIFIER	CNTNAP2-LOC100685221	100687859-100685221	intergenic_region	100687859-100685221		-1	n.4244083G>T
16	4558061	T	C	PASS	intron_variant	MODIFIER	LOC102153856	102153856	transcript	XR_002614492.1	pseudogene	1	n.444+33823T>C
16	4558061	T	C	PASS	intron_variant	MODIFIER	LOC102153856	102153856	transcript	XR_002614490.1	pseudogene	1	n.442+33823T>C
16	4558061	T	C	PASS	intron_variant	MODIFIER	LOC102153856	102153856	transcript	XR_002614491.1	pseudogene	1	n.442+33823T>C
16	4558061	T	C	PASS	intron_variant	MODIFIER	LOC102153856	102153856	transcript	XR_294311.2	pseudogene	1	n.442+33823T>C
16	4558061	T	C	PASS	intron_variant	MODIFIER	LOC102153856	102153856	transcript	XR_294310.2	pseudogene	1	n.441+33823T>C
16	4675748	C	T	PASS	intron_variant	MODIFIER	LOC102153856	102153856	transcript	XR_002614492.1	pseudogene	7	n.912+5489C>T
16	4675748	C	T	PASS	intron_variant	MODIFIER	LOC102153856	102153856	transcript	XR_002614490.1	pseudogene	6	n.786+5489C>T
16	4675748	C	T	PASS	intron_variant	MODIFIER	LOC102153856	102153856	transcript	XR_002614491.1	pseudogene	6	n.786+5489C>T
16	4675748	C	T	PASS	intron_variant	MODIFIER	LOC102153856	102153856	transcript	XR_294311.2	pseudogene	5	n.705+5489C>T
16	4675748	C	T	PASS	intron_variant	MODIFIER	LOC102153856	102153856	transcript	XR_294310.2	pseudogene	6	n.785+5489C>T
16	4831725	A	G	GATKstd	intergenic_region	MODIFIER	LOC111090213-LOC111090154	111090213-111090154	intergenic_region	111090213-111090154		-1	n.4831725A>G
16	5120330	A	G	PASS	intron_variant	MODIFIER	LOC111090154	111090154	transcript	XR_002614416.1	pseudogene	2	n.737+14062A>G
16	5343674	T	A	PASS	intron_variant	MODIFIER	TPK1	475515	transcript	XM_022403666.1	protein_coding	2	c.118+23852T>A
16	5343674	T	A	PASS	intron_variant	MODIFIER	TPK1	475515	transcript	XM_022403669.1	protein_coding	3	c.152+23852T>A
16	5343674	T	A	PASS	intron_variant	MODIFIER	TPK1	475515	transcript	XM_022403667.1	protein_coding	2	c.115+23852T>A
16	5343674	T	A	PASS	intron_variant	MODIFIER	TPK1	475515	transcript	XM_532737.6	protein_coding	2	c.115+23852T>A
16	5343674	T	A	PASS	intron_variant	MODIFIER	TPK1	475515	transcript	XM_022403671.1	protein_coding	2	c.118+23852T>A
16	5343674	T	A	PASS	intron_variant	MODIFIER	TPK1	475515	transcript	XM_022403670.1	protein_coding	2	c.118+23852T>A
16	5343674	T	A	PASS	intron_variant	MODIFIER	TPK1	475515	transcript	XM_022403668.1	protein_coding	2	c.118+23852T>A
16	5650370	G	T	PASS	3_prime_UTR_variant	MODIFIER	ARHGEF5	482718	transcript	XM_005629523.2	protein_coding	16	c.*140C>A
16	5650370	G	T	PASS	3_prime_UTR_variant	MODIFIER	ARHGEF5	482718	transcript	XM_005629525.2	protein_coding	16	c.*140C>A
16	5650370	G	T	PASS	3_prime_UTR_variant	MODIFIER	ARHGEF5	482718	transcript	XM_539834.5	protein_coding	15	c.*140C>A
16	5796674	G	T	PASS	missense_variant	MODERATE	OR2A14	607031	transcript	XM_022403618.1	protein_coding	1	c.168C>A	p.Ser56Arg
16	5796681	A	T	PASS	missense_variant	MODERATE	OR2A14	607031	transcript	XM_022403618.1	protein_coding	1	c.161T>A	p.Leu54Gln
16	5994297	TA	T	PASS	upstream_gene_variant	MODIFIER	COR13M1	482728	transcript	XM_539844.3	protein_coding	-1	c.-669delT
16	5994297	TA	T	PASS	intergenic_region	MODIFIER	COR13M1-LOC100687207	482728-100687207	intergenic_region	482728-100687207		-1	n.5994298delA
16	6037181	G	A	PASS	intergenic_region	MODIFIER	LOC100687207-LOC482730	100687207-482730	intergenic_region	100687207-482730		-1	n.6037181G>A
16	11477721	T	TTTA	PASS	intergenic_region	MODIFIER	LOC111090243-CHRM2	111090243-403858	intergenic_region	111090243-403858		-1	n.11477721_11477722insTTA
16	43527919	G	T	PASS	intergenic_region	MODIFIER	LOC100682675-LOC100682827	100682675-100682827	intergenic_region	100682675-100682827		-1	n.43527919G>T
17	834949	C	T	PASS	3_prime_UTR_variant	MODIFIER	PXDN	100687809	transcript	XM_022404566.1	protein_coding	24	c.*1485G>A
17	1548532	A	G	PASS	upstream_gene_variant	MODIFIER	LOC111090457	111090457	transcript	XR_002614911.1	pseudogene	-1	n.-4734A>G
17	1548532	A	G	PASS	upstream_gene_variant	MODIFIER	LOC111090457	111090457	transcript	XR_002614912.1	pseudogene	-1	n.-4734A>G
17	1548532	A	G	PASS	intron_variant	MODIFIER	LOC102156182	102156182	transcript	XR_002614909.1	pseudogene	1	n.291+116T>C
17	1548532	A	G	PASS	intron_variant	MODIFIER	LOC102156182	102156182	transcript	XR_002614910.1	pseudogene	1	n.291+116T>C
17	1548532	A	G	PASS	non_coding_transcript_exon_variant	MODIFIER	LOC102156182	102156182	transcript	XR_002614908.1	pseudogene	1	n.407T>C
17	1548532	A	G	PASS	non_coding_transcript_exon_variant	MODIFIER	LOC102156182	102156182	transcript	XR_294443.2	pseudogene	1	n.407T>C
17	2013057	G	A	PASS	intron_variant	MODIFIER	TRAPPC12	475647	transcript	XM_022404401.1	protein_coding	3	c.1365+3652G>A
17	2013057	G	A	PASS	intron_variant	MODIFIER	TRAPPC12	475647	transcript	XM_022404402.1	protein_coding	3	c.1317+3652G>A
17	2013057	G	A	PASS	intron_variant	MODIFIER	TRAPPC12	475647	transcript	XM_532857.6	protein_coding	3	c.1317+3652G>A
17	2013057	G	A	PASS	intron_variant	MODIFIER	TRAPPC12	475647	transcript	XM_005630090.3	protein_coding	3	c.1317+3652G>A
17	2013057	G	A	PASS	intron_variant	MODIFIER	TRAPPC12	475647	transcript	XM_005630091.3	protein_coding	3	c.1317+3652G>A
17	2455841	C	T	PASS	intergenic_region	MODIFIER	LOC111090463-LOC111090408	111090463-111090408	intergenic_region	111090463-111090408		-1	n.2455841C>T
17	3584028	C	T	GATKstd	intergenic_region	MODIFIER	LOC102157287-LOC111090409	102157287-111090409	intergenic_region	102157287-111090409		-1	n.3584028C>T
17	4722710	G	A	PASS	intergenic_region	MODIFIER	LOC111090412-LOC102151619	111090412-102151619	intergenic_region	111090412-102151619		-1	n.4722710G>A
17	4891658	G	A	PASS	intergenic_region	MODIFIER	LOC102151619-LOC102151791	102151619-102151791	intergenic_region	102151619-102151791		-1	n.4891658G>A
17	5020752	A	T	PASS	intergenic_region	MODIFIER	LOC102151619-LOC102151791	102151619-102151791	intergenic_region	102151619-102151791		-1	n.5020752A>T
17	5653112	C	T	PASS	intron_variant	MODIFIER	LOC111090473	111090473	transcript	XR_002614942.1	pseudogene	2	n.2970-3704G>A
17	5653112	C	T	PASS	intron_variant	MODIFIER	LOC111090473	111090473	transcript	XR_002614943.1	pseudogene	2	n.2970-3704G>A
17	5653112	C	T	PASS	intron_variant	MODIFIER	LOC111090473	111090473	transcript	XR_002614940.1	pseudogene	2	n.2968-3704G>A
17	5653112	C	T	PASS	intron_variant	MODIFIER	LOC111090473	111090473	transcript	XR_002614945.1	pseudogene	2	n.2969-3704G>A
17	5653112	C	T	PASS	intron_variant	MODIFIER	LOC111090473	111090473	transcript	XR_002614944.1	pseudogene	2	n.2972-3704G>A
17	5653112	C	T	PASS	intron_variant	MODIFIER	LOC111090473	111090473	transcript	XR_002614938.1	pseudogene	2	n.2974-3704G>A
17	5653112	C	T	PASS	intron_variant	MODIFIER	LOC111090473	111090473	transcript	XR_002614941.1	pseudogene	3	n.2871-3704G>A
17	5653112	C	T	PASS	intron_variant	MODIFIER	LOC111090473	111090473	transcript	XR_002614939.1	pseudogene	3	n.2355-3704G>A
17	5653112	C	T	PASS	intron_variant	MODIFIER	LOC111090473	111090473	transcript	XR_002614946.1	pseudogene	4	n.681-3704G>A
17	7694401	A	T	PASS	upstream_gene_variant	MODIFIER	LOC111090489	111090489	transcript	XR_002614988.1	pseudogene	-1	n.-1443A>T
17	7694401	A	T	PASS	upstream_gene_variant	MODIFIER	LOC111090489	111090489	transcript	XR_002614987.1	pseudogene	-1	n.-1435A>T
17	7694401	A	T	PASS	intergenic_region	MODIFIER	PDIA6-LOC111090489	475668-111090489	intergenic_region	475668-111090489		-1	n.7694401A>T
17	9159222	C	T	GATKstd	intron_variant	MODIFIER	LOC111090499	111090499	transcript	XR_002615010.1	pseudogene	1	n.1191+1930G>A
17	9292577	G	A	PASS	intergenic_region	MODIFIER	TRIB2-LOC106559881	403884-106559881	intergenic_region	403884-106559881		-1	n.9292577G>A
17	9526906	TGA	T	PASS	intron_variant	MODIFIER	LOC111090417	111090417	transcript	XR_002614852.1	pseudogene	1	n.573-7634_573-7633delGA
17	15531487	G	A	PASS	intergenic_region	MODIFIER	RHOB-LOC111090519	403670-111090519	intergenic_region	403670-111090519		-1	n.15531487G>A
17	15683449	T	A	GATKstd	upstream_gene_variant	MODIFIER	LOC111090520	111090520	transcript	111090520	pseudogene	-1	n.-3660A>T
17	15683449	T	A	GATKstd	intron_variant	MODIFIER	LDAH	100684558	transcript	XM_003432147.4	protein_coding	4	c.469-9066A>T
17	15683449	T	A	GATKstd	intron_variant	MODIFIER	LDAH	100684558	transcript	XM_005630171.2	protein_coding	4	c.469-9066A>T
17	15683449	T	A	GATKstd	intron_variant	MODIFIER	LDAH	100684558	transcript	XM_022404490.1	protein_coding	6	c.469-9066A>T
17	15683449	T	A	GATKstd	intron_variant	MODIFIER	LDAH	100684558	transcript	XM_022404491.1	protein_coding	5	c.469-9066A>T
17	15683449	T	A	GATKstd	intron_variant	MODIFIER	LDAH	100684558	transcript	XM_005630172.3	protein_coding	5	c.469-9066A>T
17	15683449	T	A	GATKstd	intron_variant	MODIFIER	LDAH	100684558	transcript	XR_002615070.1	pseudogene	4	n.564+20102A>T
17	21564583	A	AAT	PASS	3_prime_UTR_variant	MODIFIER	LOC608308	608308	transcript	XM_014120312.2	protein_coding	15	c.*586_*587insTA		INFO_REALIGN_3_PRIME
17	21564583	A	AAT	PASS	downstream_gene_variant	MODIFIER	LOC475708	475708	transcript	XM_005630271.3	protein_coding	-1	c.*2630_*2631insAT
17	21564583	A	AAT	PASS	downstream_gene_variant	MODIFIER	LOC475708	475708	transcript	XM_014120314.2	protein_coding	-1	c.*2630_*2631insAT
17	21564583	A	AAT	PASS	downstream_gene_variant	MODIFIER	LOC475708	475708	transcript	XM_014120315.2	protein_coding	-1	c.*2630_*2631insAT
17	21564583	A	AAT	PASS	downstream_gene_variant	MODIFIER	LOC475708	475708	transcript	XM_014120319.2	protein_coding	-1	c.*2630_*2631insAT
17	21564583	A	AAT	PASS	downstream_gene_variant	MODIFIER	LOC475708	475708	transcript	XM_532915.6	protein_coding	-1	c.*2630_*2631insAT
17	21564583	A	AAT	PASS	intron_variant	MODIFIER	LOC475708	475708	transcript	XR_001317979.2	pseudogene	6	n.2113+2627_2113+2628insAT
17	21564583	A	AAT	PASS	intron_variant	MODIFIER	LOC475708	475708	transcript	XM_014120318.2	protein_coding	6	c.*3+2627_*3+2628insAT
17	21564583	A	AAT	PASS	intron_variant	MODIFIER	LOC475708	475708	transcript	XM_014120317.2	protein_coding	6	c.*3+2627_*3+2628insAT
17	21564583	A	AAT	PASS	intron_variant	MODIFIER	LOC475708	475708	transcript	XM_014120316.2	protein_coding	6	c.*3+2627_*3+2628insAT
17	21633624	T	C	PASS	intron_variant	MODIFIER	LOC102152842	102152842	transcript	XM_022404356.1	protein_coding	2	c.41-887T>C
17	21982315	T	A	PASS	intron_variant	MODIFIER	BABAM2	475711	transcript	XM_005630287.2	protein_coding	4	c.300+11303T>A
17	21982315	T	A	PASS	intron_variant	MODIFIER	BABAM2	475711	transcript	XM_022404587.1	protein_coding	4	c.300+11303T>A
17	21982315	T	A	PASS	intron_variant	MODIFIER	BABAM2	475711	transcript	XM_022404585.1	protein_coding	4	c.300+11303T>A
17	21982315	T	A	PASS	intron_variant	MODIFIER	BABAM2	475711	transcript	XM_022404588.1	protein_coding	4	c.300+11303T>A
17	21982315	T	A	PASS	intron_variant	MODIFIER	BABAM2	475711	transcript	XM_022404586.1	protein_coding	4	c.300+11303T>A
17	21982315	T	A	PASS	intron_variant	MODIFIER	BABAM2	475711	transcript	XM_845588.4	protein_coding	4	c.300+11303T>A
17	21982315	T	A	PASS	intron_variant	MODIFIER	BABAM2	475711	transcript	XM_022404584.1	protein_coding	4	c.300+11303T>A
17	25029327	A	G	PASS	intron_variant	MODIFIER	SRD5A2	403715	transcript	NM_001287064.1	protein_coding	1	c.282-1893T>C
17	25063939	T	TA	PASS	intergenic_region	MODIFIER	SRD5A2-MEMO1	403715-483029	intergenic_region	403715-483029		-1	n.25063939_25063940insA
17	25483602	TTATG	T	PASS	intron_variant	MODIFIER	SLC30A6	475716	transcript	XM_022404618.1	protein_coding	13	c.993+167_993+170delTATG
17	25483602	TTATG	T	PASS	intron_variant	MODIFIER	SLC30A6	475716	transcript	XM_532924.6	protein_coding	13	c.885+167_885+170delTATG
17	25483602	TTATG	T	PASS	intron_variant	MODIFIER	SLC30A6	475716	transcript	XM_022404619.1	protein_coding	12	c.873+167_873+170delTATG
17	25509105	G	A	PASS	intergenic_region	MODIFIER	SLC30A6-NLRC4	475716-102153882	intergenic_region	475716-102153882		-1	n.25509105G>A
17	26068372	C	T	PASS	intergenic_region	MODIFIER	LOC111090564-LTBP1	111090564-475720	intergenic_region	111090564-475720		-1	n.26068372C>T
17	26081162	A	G	PASS	intergenic_region	MODIFIER	LOC111090564-LTBP1	111090564-475720	intergenic_region	111090564-475720		-1	n.26081162A>G
17	26090490	C	T	PASS	intergenic_region	MODIFIER	LOC111090564-LTBP1	111090564-475720	intergenic_region	111090564-475720		-1	n.26090490C>T
17	26195109	A	G	PASS	intron_variant	MODIFIER	LTBP1	475720	transcript	XM_005630317.3	protein_coding	3	c.437+17838A>G
17	26195109	A	G	PASS	intron_variant	MODIFIER	LTBP1	475720	transcript	XM_022404624.1	protein_coding	3	c.266+17838A>G
17	26195109	A	G	PASS	intron_variant	MODIFIER	LTBP1	475720	transcript	XM_005630318.3	protein_coding	3	c.437+17838A>G
17	26195109	A	G	PASS	intron_variant	MODIFIER	LTBP1	475720	transcript	XM_005630319.3	protein_coding	3	c.437+17838A>G
17	26195109	A	G	PASS	intron_variant	MODIFIER	LTBP1	475720	transcript	XM_005630320.3	protein_coding	3	c.437+17838A>G
17	26195109	A	G	PASS	intron_variant	MODIFIER	LTBP1	475720	transcript	XM_022404620.1	protein_coding	3	c.437+17838A>G
17	26195109	A	G	PASS	intron_variant	MODIFIER	LTBP1	475720	transcript	XM_022404621.1	protein_coding	3	c.437+17838A>G
17	26195109	A	G	PASS	intron_variant	MODIFIER	LTBP1	475720	transcript	XM_022404622.1	protein_coding	3	c.437+17838A>G
17	26195109	A	G	PASS	intron_variant	MODIFIER	LTBP1	475720	transcript	XM_022404623.1	protein_coding	3	c.437+17838A>G
17	26317412	C	T	PASS	intron_variant	MODIFIER	LTBP1	475720	transcript	XM_005630317.3	protein_coding	5	c.776-18757C>T
17	26317412	C	T	PASS	intron_variant	MODIFIER	LTBP1	475720	transcript	XM_022404624.1	protein_coding	5	c.605-18757C>T
17	26317412	C	T	PASS	intron_variant	MODIFIER	LTBP1	475720	transcript	XM_005630318.3	protein_coding	5	c.725-18757C>T
17	26317412	C	T	PASS	intron_variant	MODIFIER	LTBP1	475720	transcript	XM_005630319.3	protein_coding	5	c.776-18757C>T
17	26317412	C	T	PASS	intron_variant	MODIFIER	LTBP1	475720	transcript	XM_005630320.3	protein_coding	5	c.776-18757C>T
17	26317412	C	T	PASS	intron_variant	MODIFIER	LTBP1	475720	transcript	XM_022404620.1	protein_coding	5	c.776-18757C>T
17	26317412	C	T	PASS	intron_variant	MODIFIER	LTBP1	475720	transcript	XM_022404621.1	protein_coding	4	c.608-18757C>T
17	26317412	C	T	PASS	intron_variant	MODIFIER	LTBP1	475720	transcript	XM_022404622.1	protein_coding	4	c.557-18757C>T
17	26317412	C	T	PASS	intron_variant	MODIFIER	LTBP1	475720	transcript	XM_022404623.1	protein_coding	5	c.776-18757C>T
17	26317412	C	T	PASS	intron_variant	MODIFIER	LTBP1	475720	transcript	XM_014120440.2	protein_coding	1	c.224-18757C>T
17	26317412	C	T	PASS	intron_variant	MODIFIER	LTBP1	475720	transcript	XM_014120439.2	protein_coding	1	c.224-18757C>T
17	26317412	C	T	PASS	intron_variant	MODIFIER	LTBP1	475720	transcript	XM_014120441.2	protein_coding	1	c.224-18757C>T
17	26317412	C	T	PASS	intron_variant	MODIFIER	LTBP1	475720	transcript	XM_014120442.2	protein_coding	1	c.224-18757C>T
17	26403568	A	AT	PASS	intron_variant	MODIFIER	LTBP1	475720	transcript	XM_005630317.3	protein_coding	15	c.2191+3903_2191+3904insT
17	26403568	A	AT	PASS	intron_variant	MODIFIER	LTBP1	475720	transcript	XM_022404624.1	protein_coding	15	c.2020+3903_2020+3904insT
17	26403568	A	AT	PASS	intron_variant	MODIFIER	LTBP1	475720	transcript	XM_005630318.3	protein_coding	15	c.2140+3903_2140+3904insT
17	26403568	A	AT	PASS	intron_variant	MODIFIER	LTBP1	475720	transcript	XM_005630319.3	protein_coding	15	c.2191+3903_2191+3904insT
17	26403568	A	AT	PASS	intron_variant	MODIFIER	LTBP1	475720	transcript	XM_005630320.3	protein_coding	15	c.2032+3903_2032+3904insT
17	26403568	A	AT	PASS	intron_variant	MODIFIER	LTBP1	475720	transcript	XM_022404620.1	protein_coding	15	c.2191+3903_2191+3904insT
17	26403568	A	AT	PASS	intron_variant	MODIFIER	LTBP1	475720	transcript	XM_022404621.1	protein_coding	14	c.2023+3903_2023+3904insT
17	26403568	A	AT	PASS	intron_variant	MODIFIER	LTBP1	475720	transcript	XM_022404622.1	protein_coding	14	c.1972+3903_1972+3904insT
17	26403568	A	AT	PASS	intron_variant	MODIFIER	LTBP1	475720	transcript	XM_022404623.1	protein_coding	15	c.2191+3903_2191+3904insT
17	26403568	A	AT	PASS	intron_variant	MODIFIER	LTBP1	475720	transcript	XM_014120440.2	protein_coding	11	c.1639+3903_1639+3904insT
17	26403568	A	AT	PASS	intron_variant	MODIFIER	LTBP1	475720	transcript	XM_014120439.2	protein_coding	11	c.1639+3903_1639+3904insT
17	26403568	A	AT	PASS	intron_variant	MODIFIER	LTBP1	475720	transcript	XM_014120441.2	protein_coding	11	c.1480+3903_1480+3904insT
17	26403568	A	AT	PASS	intron_variant	MODIFIER	LTBP1	475720	transcript	XM_014120442.2	protein_coding	11	c.1480+3903_1480+3904insT
17	27147027	C	T	PASS	downstream_gene_variant	MODIFIER	475722	475722	transcript	475722	pseudogene	-1	n.*2856G>A
17	27147027	C	T	PASS	intron_variant	MODIFIER	LOC111090567	111090567	transcript	XR_002615176.1	pseudogene	1	n.1256-25779C>T
17	27241638	G	C	PASS	intron_variant	MODIFIER	LOC102152201	102152201	transcript	XR_002615179.1	pseudogene	3	n.426-4888G>C
17	27241638	G	C	PASS	intron_variant	MODIFIER	LOC102152201	102152201	transcript	XR_002615182.1	pseudogene	3	n.428-4888G>C
17	27241638	G	C	PASS	intron_variant	MODIFIER	LOC102152201	102152201	transcript	XR_002615180.1	pseudogene	3	n.426-4888G>C
17	27241638	G	C	PASS	intron_variant	MODIFIER	LOC102152201	102152201	transcript	XR_002615181.1	pseudogene	3	n.426-4888G>C
17	27241638	G	C	PASS	intron_variant	MODIFIER	LOC102152201	102152201	transcript	XR_294511.3	pseudogene	3	n.425-4888G>C
17	27518339	T	A	PASS	intergenic_region	MODIFIER	LOC111090569-LOC100682964	111090569-100682964	intergenic_region	111090569-100682964		-1	n.27518339T>A
17	27552975	A	C	GATKstd	intergenic_region	MODIFIER	LOC100682964-LOC111090427	100682964-111090427	intergenic_region	100682964-111090427		-1	n.27552975A>C
17	27732962	T	A	PASS	intergenic_region	MODIFIER	LOC100682964-LOC111090427	100682964-111090427	intergenic_region	100682964-111090427		-1	n.27732962T>A
17	27874640	G	T	PASS	intergenic_region	MODIFIER	LOC100682964-LOC111090427	100682964-111090427	intergenic_region	100682964-111090427		-1	n.27874640G>T
17	28140538	C	CT	PASS	intergenic_region	MODIFIER	LOC111090427-LOC111090428	111090427-111090428	intergenic_region	111090427-111090428		-1	n.28140538_28140539insT
17	28453212	A	G	PASS	intron_variant	MODIFIER	LOC111090428	111090428	transcript	XR_002614869.1	pseudogene	2	n.228+373A>G
17	28644280	TATAACTACC	T	PASS	intergenic_region	MODIFIER	LOC111090428-LOC111090429	111090428-111090429	intergenic_region	111090428-111090429		-1	n.28644281_28644289delATAACTACC
17	42753200	T	C	PASS	intergenic_region	MODIFIER	LOC111090440-LOC102152965	111090440-102152965	intergenic_region	111090440-102152965		-1	n.42753200T>C
17	43087972	C	T	PASS	intergenic_region	MODIFIER	LOC111090402-LOC102153033	111090402-102153033	intergenic_region	111090402-102153033		-1	n.43087972C>T
17	43237146	C	T	PASS	intergenic_region	MODIFIER	LOC102153033-CTNNA2	102153033-483088	intergenic_region	102153033-483088		-1	n.43237146C>T
17	47388500	T	C	PASS	intergenic_region	MODIFIER	LOC100683468-LOC100683548	100683468-100683548	intergenic_region	100683468-100683548		-1	n.47388500T>C
17	55570830	C	T	PASS	intergenic_region	MODIFIER	SPAG17-LOC100856023	607737-100856023	intergenic_region	607737-100856023		-1	n.55570830C>T
17	56057332	TG	T	PASS	intergenic_region	MODIFIER	LOC102152790-TBX15	102152790-483144	intergenic_region	102152790-483144		-1	n.56057333delG
17	56484164	T	C	PASS	intron_variant	MODIFIER	LOC111090690	111090690	transcript	XR_002615475.1	pseudogene	1	n.666-3204A>G
17	56484164	T	C	PASS	intron_variant	MODIFIER	LOC111090690	111090690	transcript	XR_002615474.1	pseudogene	1	n.666-3204A>G
17	56484164	T	C	PASS	intron_variant	MODIFIER	LOC111090690	111090690	transcript	XR_002615476.1	pseudogene	1	n.666-3204A>G
17	56484164	T	C	PASS	intron_variant	MODIFIER	LOC111090690	111090690	transcript	XR_002615477.1	pseudogene	1	n.666-3204A>G
17	56484164	T	C	PASS	intron_variant	MODIFIER	LOC111090690	111090690	transcript	XR_002615478.1	pseudogene	1	n.666-3204A>G
17	61317254	C	T	PASS	intron_variant	MODIFIER	LOC483211	483211	transcript	XM_014120744.1	protein_coding	3	c.3485-205G>A
17	61317254	C	T	PASS	intron_variant	MODIFIER	LOC483211	483211	transcript	XM_014120746.1	protein_coding	3	c.3485-205G>A
18	8139509	A	G	PASS	intergenic_region	MODIFIER	GLI3-LOC102152764	483244-102152764	intergenic_region	483244-102152764		-1	n.8139509A>G
18	43331089	G	T	PASS	upstream_gene_variant	MODIFIER	PHF21A	483637	transcript	XM_022405490.1	protein_coding	-1	c.-4992G>T
18	43331089	G	T	PASS	intron_variant	MODIFIER	PHF21A	483637	transcript	XM_014121046.2	protein_coding	3	c.-86+991G>T
18	43331089	G	T	PASS	intron_variant	MODIFIER	LOC111090971	111090971	transcript	XR_002615955.1	pseudogene	1	n.247-83C>A
18	43331089	G	T	PASS	intron_variant	MODIFIER	PHF21A	483637	transcript	XM_014121048.2	protein_coding	2	c.-86+2464G>T
18	43331089	G	T	PASS	intron_variant	MODIFIER	PHF21A	483637	transcript	XM_014121052.2	protein_coding	4	c.-86+991G>T
18	43331089	G	T	PASS	intron_variant	MODIFIER	PHF21A	483637	transcript	XM_022405495.1	protein_coding	5	c.-86+991G>T
18	43331089	G	T	PASS	intron_variant	MODIFIER	PHF21A	483637	transcript	XM_022405498.1	protein_coding	5	c.-86+991G>T
18	43331089	G	T	PASS	intron_variant	MODIFIER	PHF21A	483637	transcript	XM_022405487.1	protein_coding	4	c.-86+991G>T
18	43331089	G	T	PASS	intron_variant	MODIFIER	PHF21A	483637	transcript	XM_022405496.1	protein_coding	5	c.-86+991G>T
18	43331089	G	T	PASS	intron_variant	MODIFIER	PHF21A	483637	transcript	XM_022405497.1	protein_coding	5	c.-86+991G>T
18	43331089	G	T	PASS	intron_variant	MODIFIER	PHF21A	483637	transcript	XM_022405492.1	protein_coding	5	c.-86+991G>T
18	43331089	G	T	PASS	intron_variant	MODIFIER	PHF21A	483637	transcript	XM_014121049.2	protein_coding	5	c.-86+991G>T
18	43331089	G	T	PASS	intron_variant	MODIFIER	PHF21A	483637	transcript	XM_014121051.2	protein_coding	5	c.-86+991G>T
18	43331089	G	T	PASS	intron_variant	MODIFIER	PHF21A	483637	transcript	XM_022405489.1	protein_coding	4	c.-86+2464G>T
18	43331089	G	T	PASS	intron_variant	MODIFIER	PHF21A	483637	transcript	XM_022405491.1	protein_coding	5	c.-86+991G>T
18	43331089	G	T	PASS	intron_variant	MODIFIER	PHF21A	483637	transcript	XM_022405494.1	protein_coding	5	c.-86+991G>T
18	43331089	G	T	PASS	intron_variant	MODIFIER	PHF21A	483637	transcript	XM_014121054.2	protein_coding	3	c.-86+991G>T
18	43331089	G	T	PASS	intron_variant	MODIFIER	PHF21A	483637	transcript	XM_014121057.2	protein_coding	2	c.-86+2464G>T
18	43331089	G	T	PASS	intron_variant	MODIFIER	PHF21A	483637	transcript	XM_022405493.1	protein_coding	5	c.-86+991G>T
18	43331089	G	T	PASS	intron_variant	MODIFIER	PHF21A	483637	transcript	XM_022405488.1	protein_coding	4	c.-86+991G>T
18	44864445	C	T	PASS	intergenic_region	MODIFIER	CD82-LOC111090821	611384-111090821	intergenic_region	611384-111090821		-1	n.44864445C>T
18	45394624	C	T	GATKstd	intergenic_region	MODIFIER	LOC111090822-MUC2	111090822-102154704	intergenic_region	111090822-102154704		-1	n.45394624C>T
18	45473327	A	T	PASS	intron_variant	MODIFIER	MUC5AC	483654	transcript	XM_005631734.2	protein_coding	3	c.230-26A>T
18	45502167	C	T	PASS	downstream_gene_variant	MODIFIER	MUC5AC	483654	transcript	XM_005631734.2	protein_coding	-1	c.*3572C>T
18	45502167	C	T	PASS	intergenic_region	MODIFIER	MUC5AC-MUC5B	483654-483656	intergenic_region	483654-483656		-1	n.45502167C>T
19	11658154	C	G	PASS	intergenic_region	MODIFIER	LOC102157193-LOC111091104	102157193-111091104	intergenic_region	102157193-111091104		-1	n.11658154C>G
19	11753246	G	C	PASS	intergenic_region	MODIFIER	LOC111091105-C19H4orf33	111091105-483828	intergenic_region	111091105-483828		-1	n.11753246G>C
19	11774880	C	T	GATKstd	intergenic_region	MODIFIER	LOC111091105-C19H4orf33	111091105-483828	intergenic_region	111091105-483828		-1	n.11774880C>T
19	11781570	A	G	PASS	intergenic_region	MODIFIER	LOC111091105-C19H4orf33	111091105-483828	intergenic_region	111091105-483828		-1	n.11781570A>G
19	19070093	G	A	PASS	intergenic_region	MODIFIER	NDNF-LOC100688998	483848-100688998	intergenic_region	483848-100688998		-1	n.19070093G>A
19	34255979	C	T	PASS	intron_variant	MODIFIER	DPP10	476121	transcript	XM_005631920.3	protein_coding	2	c.61-372474G>A
19	34515027	T	C	PASS	intron_variant	MODIFIER	DPP10	476121	transcript	XM_005631920.3	protein_coding	2	c.60+191672A>G
19	34765385	G	A	PASS	upstream_gene_variant	MODIFIER	LOC111091063	111091063	transcript	XR_002616108.1	pseudogene	-1	n.-104G>A
19	34765385	G	A	PASS	intergenic_region	MODIFIER	DPP10-LOC111091063	476121-111091063	intergenic_region	476121-111091063		-1	n.34765385G>A
19	34982290	C	G	PASS	intron_variant	MODIFIER	LOC106560032	106560032	transcript	XR_001318267.2	pseudogene	11	n.6048-10518G>C
19	34982290	C	G	PASS	intron_variant	MODIFIER	LOC106560032	106560032	transcript	XR_002616393.1	pseudogene	11	n.2988-10518G>C
19	34982290	C	G	PASS	intron_variant	MODIFIER	LOC106560032	106560032	transcript	XR_002616392.1	pseudogene	12	n.3050-10518G>C
19	34982290	C	G	PASS	intron_variant	MODIFIER	LOC106560032	106560032	transcript	XR_002616391.1	pseudogene	13	n.3267-10518G>C
19	34982290	C	G	PASS	intron_variant	MODIFIER	LOC106560032	106560032	transcript	XR_002616395.1	pseudogene	12	n.3176-10518G>C
19	34982290	C	G	PASS	intron_variant	MODIFIER	LOC106560032	106560032	transcript	XR_002616394.1	pseudogene	13	n.2614-10518G>C
1	23228020	G	A	GATKstd	intergenic_region	MODIFIER	LOC111090624-LOC100683470	111090624-100683470	intergenic_region	111090624-100683470		-1	n.23228020G>A
1	37035493	G	A	PASS	intergenic_region	MODIFIER	FBXO30-SHPRH	484023-476233	intergenic_region	484023-476233		-1	n.37035493G>A
1	42912561	C	G	PASS	synonymous_variant	LOW	LOC111095766	111095766	transcript	XM_022418073.1	protein_coding	1	c.315C>G	p.Ala105Ala
1	42912561	C	G	PASS	downstream_gene_variant	MODIFIER	MYCT1	612005	transcript	XM_849728.3	protein_coding	-1	c.*5790C>G
1	42912561	C	G	PASS	non_coding_transcript_exon_variant	MODIFIER	LOC111095766	111095766	transcript	XR_002626321.1	pseudogene	1	n.540C>G
1	42912564	G	A	PASS	synonymous_variant	LOW	LOC111095766	111095766	transcript	XM_022418073.1	protein_coding	1	c.318G>A	p.Gly106Gly
1	42912564	G	A	PASS	downstream_gene_variant	MODIFIER	MYCT1	612005	transcript	XM_849728.3	protein_coding	-1	c.*5793G>A
1	42912564	G	A	PASS	non_coding_transcript_exon_variant	MODIFIER	LOC111095766	111095766	transcript	XR_002626321.1	pseudogene	1	n.543G>A
1	56708965	A	C	PASS	upstream_gene_variant	MODIFIER	WDR27	612528	transcript	XM_022419226.1	protein_coding	-1	c.-8596T>G
1	56708965	A	C	PASS	upstream_gene_variant	MODIFIER	WDR27	612528	transcript	XM_022419232.1	protein_coding	-1	c.-8596T>G
1	56708965	A	C	PASS	upstream_gene_variant	MODIFIER	WDR27	612528	transcript	XM_022419214.1	protein_coding	-1	c.-6991T>G
1	56708965	A	C	PASS	intron_variant	MODIFIER	WDR27	612528	transcript	XM_022419151.1	protein_coding	3	c.190-97T>G
1	56708965	A	C	PASS	intron_variant	MODIFIER	WDR27	612528	transcript	XM_022419162.1	protein_coding	3	c.190-97T>G
1	56708965	A	C	PASS	intron_variant	MODIFIER	WDR27	612528	transcript	XM_022419169.1	protein_coding	3	c.190-97T>G
1	56708965	A	C	PASS	intron_variant	MODIFIER	WDR27	612528	transcript	XR_002627021.1	pseudogene	3	n.349-97T>G
1	56708965	A	C	PASS	intron_variant	MODIFIER	WDR27	612528	transcript	XM_022419146.1	protein_coding	3	c.190-97T>G
1	56708965	A	C	PASS	intron_variant	MODIFIER	WDR27	612528	transcript	XM_022419163.1	protein_coding	3	c.190-97T>G
1	56708965	A	C	PASS	intron_variant	MODIFIER	WDR27	612528	transcript	XR_002627011.1	pseudogene	3	n.349-97T>G
1	56708965	A	C	PASS	intron_variant	MODIFIER	WDR27	612528	transcript	XM_022419136.1	protein_coding	3	c.190-97T>G
1	56708965	A	C	PASS	intron_variant	MODIFIER	WDR27	612528	transcript	XM_022419142.1	protein_coding	3	c.190-97T>G
1	56708965	A	C	PASS	intron_variant	MODIFIER	WDR27	612528	transcript	XM_022419161.1	protein_coding	3	c.190-97T>G
1	56708965	A	C	PASS	intron_variant	MODIFIER	WDR27	612528	transcript	XM_022419194.1	protein_coding	3	c.97-97T>G
1	56708965	A	C	PASS	intron_variant	MODIFIER	WDR27	612528	transcript	XM_022419193.1	protein_coding	3	c.97-97T>G
1	56708965	A	C	PASS	intron_variant	MODIFIER	WDR27	612528	transcript	XM_022419184.1	protein_coding	3	c.190-97T>G
1	56708965	A	C	PASS	intron_variant	MODIFIER	WDR27	612528	transcript	XM_022419181.1	protein_coding	3	c.190-97T>G
1	56708965	A	C	PASS	intron_variant	MODIFIER	WDR27	612528	transcript	XM_022419175.1	protein_coding	3	c.190-97T>G
1	56708965	A	C	PASS	intron_variant	MODIFIER	WDR27	612528	transcript	XM_022419171.1	protein_coding	4	c.190-97T>G
1	56708965	A	C	PASS	intron_variant	MODIFIER	WDR27	612528	transcript	XM_022419129.1	protein_coding	3	c.190-97T>G
1	56708965	A	C	PASS	intron_variant	MODIFIER	WDR27	612528	transcript	XM_022419198.1	protein_coding	1	c.-102-97T>G
1	56708965	A	C	PASS	intron_variant	MODIFIER	WDR27	612528	transcript	XM_022419196.1	protein_coding	2	c.-102-97T>G
1	56708965	A	C	PASS	intron_variant	MODIFIER	WDR27	612528	transcript	XM_022419201.1	protein_coding	1	c.-115-97T>G
1	56708965	A	C	PASS	intron_variant	MODIFIER	WDR27	612528	transcript	XM_022419188.1	protein_coding	3	c.190-97T>G
1	56708965	A	C	PASS	intron_variant	MODIFIER	WDR27	612528	transcript	XM_022419251.1	protein_coding	1	c.-55-8541T>G
1	56708965	A	C	PASS	intron_variant	MODIFIER	WDR27	612528	transcript	XM_022419249.1	protein_coding	1	c.-55-8541T>G
1	56708965	A	C	PASS	intron_variant	MODIFIER	WDR27	612528	transcript	XM_022419154.1	protein_coding	3	c.190-97T>G
1	56708965	A	C	PASS	intron_variant	MODIFIER	WDR27	612528	transcript	XM_022419168.1	protein_coding	3	c.190-97T>G
1	56708965	A	C	PASS	intron_variant	MODIFIER	WDR27	612528	transcript	XM_022419209.1	protein_coding	3	c.190-97T>G
1	56708965	A	C	PASS	intron_variant	MODIFIER	WDR27	612528	transcript	XR_002627060.1	pseudogene	4	n.365-97T>G
1	56708965	A	C	PASS	intron_variant	MODIFIER	WDR27	612528	transcript	XR_002627059.1	pseudogene	4	n.365-97T>G
1	57589307	A	AGGTTT	PASS	intron_variant	MODIFIER	ROS1	484098	transcript	XM_014113314.2	protein_coding	35	c.5543-175_5543-174insAAACC
1	57589307	A	AGGTTT	PASS	intron_variant	MODIFIER	ROS1	484098	transcript	XM_022419412.1	protein_coding	34	c.5330-175_5330-174insAAACC
1	57589307	A	AGGTTT	PASS	intron_variant	MODIFIER	ROS1	484098	transcript	XM_014113319.2	protein_coding	35	c.5543-175_5543-174insAAACC
1	57589307	A	AGGTTT	PASS	intron_variant	MODIFIER	ROS1	484098	transcript	XM_014113322.2	protein_coding	34	c.5516-175_5516-174insAAACC
1	57589307	A	AGGTTT	PASS	intron_variant	MODIFIER	ROS1	484098	transcript	XM_022419413.1	protein_coding	35	c.5543-175_5543-174insAAACC
1	62787882	G	T	GATKstd	intergenic_region	MODIFIER	TRDN-LOC106558813	403776-106558813	intergenic_region	403776-106558813		-1	n.62787882G>T
1	63161695	CACAA	C	PASS	intron_variant	MODIFIER	NKAIN2	100688012	transcript	XM_014113513.2	protein_coding	1	c.21+69705_21+69708delACAA
1	63161695	CACAA	C	PASS	intron_variant	MODIFIER	NKAIN2	100688012	transcript	XM_022419659.1	protein_coding	1	c.21+69705_21+69708delACAA
1	63367471	C	T	PASS	intron_variant	MODIFIER	NKAIN2	100688012	transcript	XM_014113513.2	protein_coding	2	c.159+13788C>T
1	63367471	C	T	PASS	intron_variant	MODIFIER	NKAIN2	100688012	transcript	XM_022419659.1	protein_coding	2	c.159+13788C>T
1	63474802	C	T	PASS	intron_variant	MODIFIER	NKAIN2	100688012	transcript	XM_014113513.2	protein_coding	3	c.240+50815C>T
1	63474802	C	T	PASS	intron_variant	MODIFIER	NKAIN2	100688012	transcript	XM_022419659.1	protein_coding	3	c.240+50815C>T
1	63606741	A	G	PASS	intron_variant	MODIFIER	NKAIN2	100688012	transcript	XM_014113513.2	protein_coding	3	c.241-83190A>G
1	63606741	A	G	PASS	intron_variant	MODIFIER	NKAIN2	100688012	transcript	XM_022419659.1	protein_coding	3	c.241-83190A>G
1	63819085	GTTTTGTT	G	PASS	intron_variant	MODIFIER	NKAIN2	100688012	transcript	XM_014113513.2	protein_coding	4	c.442-12123_442-12117delTTTTGTT
1	63819085	GTTTTGTT	G	PASS	intron_variant	MODIFIER	NKAIN2	100688012	transcript	XM_022419659.1	protein_coding	4	c.442-12123_442-12117delTTTTGTT
1	63953112	G	A	PASS	intron_variant	MODIFIER	RNF217	484112	transcript	XM_014116719.2	protein_coding	1	c.106+50022G>A
1	64400678	C	T	PASS	intergenic_region	MODIFIER	LOC111096211-LOC100688589	111096211-100688589	intergenic_region	111096211-100688589		-1	n.64400678C>T
1	64574603	A	T	PASS	upstream_gene_variant	MODIFIER	LOC100688589	100688589	transcript	100688589	pseudogene	-1	n.-865T>A
1	64574603	A	T	PASS	intergenic_region	MODIFIER	LOC100688589-LOC612667	100688589-612667	intergenic_region	100688589-612667		-1	n.64574603A>T
1	64975488	C	T	PASS	intergenic_region	MODIFIER	TRMT11-LOC100682630	476285-100682630	intergenic_region	476285-100682630		-1	n.64975488C>T
1	65901754	C	T	PASS	intron_variant	MODIFIER	RSPO3	476287	transcript	XM_022419831.1	protein_coding	4	c.619+9192C>T
1	65901754	C	T	PASS	intron_variant	MODIFIER	RSPO3	476287	transcript	XM_022419833.1	protein_coding	4	c.619+9192C>T
1	74738739	T	G	PASS	intron_variant	MODIFIER	NTRK2	484147	transcript	XM_843496.5	protein_coding	8	c.583+877A>C
1	74738739	T	G	PASS	intron_variant	MODIFIER	NTRK2	484147	transcript	XM_003432718.4	protein_coding	8	c.583+877A>C
1	74738739	T	G	PASS	intron_variant	MODIFIER	NTRK2	484147	transcript	XM_005615813.3	protein_coding	8	c.583+877A>C
1	74738739	T	G	PASS	intron_variant	MODIFIER	NTRK2	484147	transcript	XM_022420608.1	protein_coding	8	c.583+877A>C
1	74738739	T	G	PASS	intron_variant	MODIFIER	NTRK2	484147	transcript	XM_022420614.1	protein_coding	8	c.583+877A>C
1	74738739	T	G	PASS	intron_variant	MODIFIER	NTRK2	484147	transcript	XM_541264.6	protein_coding	8	c.583+877A>C
1	74738739	T	G	PASS	intron_variant	MODIFIER	NTRK2	484147	transcript	XM_003432719.4	protein_coding	8	c.583+877A>C
1	74738739	T	G	PASS	intron_variant	MODIFIER	NTRK2	484147	transcript	XM_022420617.1	protein_coding	8	c.583+877A>C
1	93373127	A	G	PASS	upstream_gene_variant	MODIFIER	JAK2	484185	transcript	XM_022421844.1	protein_coding	-1	c.-20143A>G
1	93373127	A	G	PASS	intron_variant	MODIFIER	JAK2	484185	transcript	XM_022421838.1	protein_coding	3	c.227-3907A>G
1	93373127	A	G	PASS	intron_variant	MODIFIER	JAK2	484185	transcript	XM_014117832.2	protein_coding	2	c.-23-3907A>G
1	93373127	A	G	PASS	intron_variant	MODIFIER	JAK2	484185	transcript	XM_022421840.1	protein_coding	2	c.-23-3907A>G
1	93373127	A	G	PASS	intron_variant	MODIFIER	JAK2	484185	transcript	XM_541301.6	protein_coding	2	c.227-3907A>G
1	93413636	T	C	GATKstd	intron_variant	MODIFIER	JAK2	484185	transcript	XM_022421838.1	protein_coding	12	c.1641+856T>C
1	93413636	T	C	GATKstd	intron_variant	MODIFIER	JAK2	484185	transcript	XM_014117832.2	protein_coding	11	c.1392+856T>C
1	93413636	T	C	GATKstd	intron_variant	MODIFIER	JAK2	484185	transcript	XM_022421840.1	protein_coding	11	c.1392+856T>C
1	93413636	T	C	GATKstd	intron_variant	MODIFIER	JAK2	484185	transcript	XM_541301.6	protein_coding	11	c.1641+856T>C
1	93413636	T	C	GATKstd	intron_variant	MODIFIER	JAK2	484185	transcript	XM_022421844.1	protein_coding	8	c.1101+856T>C
1	95783801	G	A	PASS	intergenic_region	MODIFIER	AUH-SYK	476348-484196	intergenic_region	476348-484196		-1	n.95783801G>A
1	95792730	G	A	PASS	intergenic_region	MODIFIER	AUH-SYK	476348-484196	intergenic_region	476348-484196		-1	n.95792730G>A
1	95805637	G	A	PASS	intergenic_region	MODIFIER	AUH-SYK	476348-484196	intergenic_region	476348-484196		-1	n.95805637G>A
1	95809916	G	A	PASS	intergenic_region	MODIFIER	AUH-SYK	476348-484196	intergenic_region	476348-484196		-1	n.95809916G>A
1	95838403	GCTGT	G	PASS	intergenic_region	MODIFIER	AUH-SYK	476348-484196	intergenic_region	476348-484196		-1	n.95838404_95838407delCTGT
1	103854485	A	T	PASS	intron_variant	MODIFIER	LOC111099006	111099006	transcript	XR_002633494.1	pseudogene	2	n.248+1323A>T
1	104064011	A	G	PASS	intron_variant	MODIFIER	LOC100683760	100683760	transcript	XR_002614965.1	pseudogene	5	n.2599+1542A>G
1	104118452	A	T	PASS	downstream_gene_variant	MODIFIER	LOC100683760	100683760	transcript	XR_002614965.1	pseudogene	-1	n.*4195A>T
1	104118452	A	T	PASS	intergenic_region	MODIFIER	LOC100683760-LOC100855888	100683760-100855888	intergenic_region	100683760-100855888		-1	n.104118452A>T
1	104906228	A	G	PASS	intron_variant	MODIFIER	LOC106558999	106558999	transcript	XM_014115030.2	protein_coding	3	c.142+1016A>G
1	121463344	G	A	PASS	intergenic_region	MODIFIER	LOC111098411-URI1	111098411-476501	intergenic_region	111098411-476501		-1	n.121463344G>A
20	29406871	T	C	PASS	downstream_gene_variant	MODIFIER	LOC102157323	102157323	transcript	XM_005633178.2	protein_coding	-1	c.*1466T>C
20	29406871	T	C	PASS	intron_variant	MODIFIER	PTPRG	484706	transcript	XM_003432852.3	protein_coding	1	c.85+73514A>G
20	29406871	T	C	PASS	intron_variant	MODIFIER	PTPRG	484706	transcript	XM_005632364.3	protein_coding	1	c.85+73514A>G
20	29406871	T	C	PASS	intron_variant	MODIFIER	PTPRG	484706	transcript	XM_541822.6	protein_coding	1	c.85+73514A>G
20	30759699	A	T	GATKstd	intron_variant	MODIFIER	FHIT	100215999	transcript	XM_005632296.3	protein_coding	2	c.179-91765A>T
20	30759699	A	T	GATKstd	intron_variant	MODIFIER	FHIT	100215999	transcript	XM_014121714.2	protein_coding	3	c.104-91765A>T
20	30759699	A	T	GATKstd	intron_variant	MODIFIER	FHIT	100215999	transcript	XM_022406193.1	protein_coding	5	c.104-91765A>T
20	30759699	A	T	GATKstd	intron_variant	MODIFIER	FHIT	100215999	transcript	XM_022406195.1	protein_coding	5	c.104-91765A>T
20	30759699	A	T	GATKstd	intron_variant	MODIFIER	FHIT	100215999	transcript	NM_001308549.1	protein_coding	4	c.104-91765A>T
20	30759699	A	T	GATKstd	intron_variant	MODIFIER	FHIT	100215999	transcript	XM_022406196.1	protein_coding	3	c.104-91765A>T
20	30759699	A	T	GATKstd	intron_variant	MODIFIER	FHIT	100215999	transcript	XM_022406197.1	protein_coding	4	c.104-91765A>T
20	30759699	A	T	GATKstd	intron_variant	MODIFIER	FHIT	100215999	transcript	XM_022406199.1	protein_coding	2	c.104-91765A>T
20	30759699	A	T	GATKstd	intron_variant	MODIFIER	FHIT	100215999	transcript	XM_014121717.2	protein_coding	2	c.104-91765A>T
20	30759699	A	T	GATKstd	intron_variant	MODIFIER	FHIT	100215999	transcript	XM_022406198.1	protein_coding	2	c.104-91765A>T
20	30759699	A	T	GATKstd	intron_variant	MODIFIER	FHIT	100215999	transcript	XM_014121719.2	protein_coding	2	c.104-91765A>T
20	30759699	A	T	GATKstd	intron_variant	MODIFIER	FHIT	100215999	transcript	NM_001142257.1	protein_coding	2	c.104-91765A>T
20	30759699	A	T	GATKstd	intron_variant	MODIFIER	FHIT	100215999	transcript	XM_022406192.1	protein_coding	2	c.179-91765A>T
20	30759699	A	T	GATKstd	intron_variant	MODIFIER	FHIT	100215999	transcript	XM_005632301.3	protein_coding	1	c.38-91753A>T
20	31014926	C	T	PASS	intron_variant	MODIFIER	FHIT	100215999	transcript	XM_005632296.3	protein_coding	5	c.424-71558C>T
20	31014926	C	T	PASS	intron_variant	MODIFIER	FHIT	100215999	transcript	XM_014121714.2	protein_coding	6	c.349-71558C>T
20	31014926	C	T	PASS	intron_variant	MODIFIER	FHIT	100215999	transcript	XM_022406193.1	protein_coding	8	c.349-71558C>T
20	31014926	C	T	PASS	intron_variant	MODIFIER	FHIT	100215999	transcript	XM_022406195.1	protein_coding	8	c.349-71558C>T
20	31014926	C	T	PASS	intron_variant	MODIFIER	FHIT	100215999	transcript	NM_001308549.1	protein_coding	7	c.349-71558C>T
20	31014926	C	T	PASS	intron_variant	MODIFIER	FHIT	100215999	transcript	XM_022406196.1	protein_coding	6	c.349-71558C>T
20	31014926	C	T	PASS	intron_variant	MODIFIER	FHIT	100215999	transcript	XM_022406197.1	protein_coding	7	c.349-71558C>T
20	31014926	C	T	PASS	intron_variant	MODIFIER	FHIT	100215999	transcript	XM_022406199.1	protein_coding	5	c.349-71558C>T
20	31014926	C	T	PASS	intron_variant	MODIFIER	FHIT	100215999	transcript	XM_014121717.2	protein_coding	5	c.349-71558C>T
20	31014926	C	T	PASS	intron_variant	MODIFIER	FHIT	100215999	transcript	XM_022406198.1	protein_coding	5	c.349-71558C>T
20	31014926	C	T	PASS	intron_variant	MODIFIER	FHIT	100215999	transcript	XM_014121719.2	protein_coding	5	c.349-71558C>T
20	31014926	C	T	PASS	intron_variant	MODIFIER	FHIT	100215999	transcript	NM_001142257.1	protein_coding	5	c.349-71558C>T
20	31014926	C	T	PASS	intron_variant	MODIFIER	FHIT	100215999	transcript	XM_005632301.3	protein_coding	4	c.295-71558C>T
20	31014926	C	T	PASS	intron_variant	MODIFIER	FHIT	100215999	transcript	XM_022406200.1	protein_coding	4	c.292-71558C>T
20	31208200	C	T	PASS	upstream_gene_variant	MODIFIER	LOC102152042	102152042	transcript	XR_002617038.1	pseudogene	-1	n.-4951C>T
20	31208200	C	T	PASS	upstream_gene_variant	MODIFIER	LOC102152042	102152042	transcript	XR_294953.2	pseudogene	-1	n.-4951C>T
20	31208200	C	T	PASS	intergenic_region	MODIFIER	FHIT-LOC102152042	100215999-102152042	intergenic_region	100215999-102152042		-1	n.31208200C>T
20	31220075	T	G	PASS	intron_variant	MODIFIER	LOC102152042	102152042	transcript	XR_002617038.1	pseudogene	2	n.604-2911T>G
20	31220075	T	G	PASS	intron_variant	MODIFIER	LOC102152042	102152042	transcript	XR_294953.2	pseudogene	2	n.604-3490T>G
20	31231685	A	G	PASS	intergenic_region	MODIFIER	LOC102152042-LOC111091297	102152042-111091297	intergenic_region	102152042-111091297		-1	n.31231685A>G
20	39469982	C	T	PASS	upstream_gene_variant	MODIFIER	CDHR4	476621	transcript	XM_022406719.1	protein_coding	-1	c.-3863C>T
20	39469982	C	T	PASS	upstream_gene_variant	MODIFIER	CDHR4	476621	transcript	XM_022406724.1	protein_coding	-1	c.-3863C>T
20	39469982	C	T	PASS	upstream_gene_variant	MODIFIER	CDHR4	476621	transcript	XM_022406722.1	protein_coding	-1	c.-3863C>T
20	39469982	C	T	PASS	upstream_gene_variant	MODIFIER	CDHR4	476621	transcript	XM_022406720.1	protein_coding	-1	c.-3863C>T
20	39469982	C	T	PASS	upstream_gene_variant	MODIFIER	CDHR4	476621	transcript	XM_022406721.1	protein_coding	-1	c.-3863C>T
20	39469982	C	T	PASS	upstream_gene_variant	MODIFIER	CDHR4	476621	transcript	XM_005632524.3	protein_coding	-1	c.-3863C>T
20	39469982	C	T	PASS	upstream_gene_variant	MODIFIER	CDHR4	476621	transcript	XM_014122304.2	protein_coding	-1	c.-3863C>T
20	39469982	C	T	PASS	downstream_gene_variant	MODIFIER	UBA7	608118	transcript	XM_845452.5	protein_coding	-1	c.*1148C>T
20	39469982	C	T	PASS	downstream_gene_variant	MODIFIER	UBA7	608118	transcript	XR_002616807.1	pseudogene	-1	n.*4262C>T
20	39469982	C	T	PASS	downstream_gene_variant	MODIFIER	UBA7	608118	transcript	XR_002616806.1	pseudogene	-1	n.*1063C>T
20	39469982	C	T	PASS	downstream_gene_variant	MODIFIER	UBA7	608118	transcript	XM_022406718.1	protein_coding	-1	c.*2063C>T
20	39469982	C	T	PASS	intron_variant	MODIFIER	FAM212A	484764	transcript	XM_541880.6	protein_coding	1	c.52-42G>A
20	39469982	C	T	PASS	intron_variant	MODIFIER	FAM212A	484764	transcript	XM_022406725.1	protein_coding	1	c.-30-42G>A
20	39469982	C	T	PASS	intron_variant	MODIFIER	FAM212A	484764	transcript	XM_005632532.2	protein_coding	1	c.-30-42G>A
20	39469982	C	T	PASS	intron_variant	MODIFIER	FAM212A	484764	transcript	XM_005632533.3	protein_coding	1	c.-30-42G>A
20	45391400	T	C	GATKstd	upstream_gene_variant	MODIFIER	LOC102155151	102155151	transcript	XM_022407357.1	protein_coding	-1	c.-1060T>C
20	45391400	T	C	GATKstd	downstream_gene_variant	MODIFIER	BST2	609654	transcript	XM_860510.5	protein_coding	-1	c.*5520T>C
20	45391400	T	C	GATKstd	intergenic_region	MODIFIER	BST2-LOC102155151	609654-102155151	intergenic_region	609654-102155151		-1	n.45391400T>C
20	48554573	G	A	PASS	intron_variant	MODIFIER	CC2D1A	484911	transcript	XM_022406975.1	protein_coding	15	c.1665+19C>T
20	48554573	G	A	PASS	intron_variant	MODIFIER	CC2D1A	484911	transcript	XM_542027.6	protein_coding	14	c.1641+19C>T
20	48554573	G	A	PASS	intron_variant	MODIFIER	CC2D1A	484911	transcript	XM_022406976.1	protein_coding	15	c.1665+19C>T
20	51672741	C	T	PASS	upstream_gene_variant	MODIFIER	OR7G6	484985	transcript	XM_005632924.1	protein_coding	-1	c.-4996G>A
20	51672741	C	T	PASS	intergenic_region	MODIFIER	OR7G6-OR08F07	484985-484986	intergenic_region	484985-484986		-1	n.51672741C>T
21	7144887	C	T	PASS	intergenic_region	MODIFIER	LOC111091485-SMCO4	111091485-607744	intergenic_region	111091485-607744		-1	n.7144887C>T
21	7190570	G	A	PASS	upstream_gene_variant	MODIFIER	SMCO4	607744	transcript	XR_295079.3	pseudogene	-1	n.-2381G>A
21	7190570	G	A	PASS	intron_variant	MODIFIER	SMCO4	607744	transcript	XR_002617147.1	pseudogene	1	n.25-16938G>A
21	7190570	G	A	PASS	intron_variant	MODIFIER	SMCO4	607744	transcript	XR_002617146.1	pseudogene	1	n.100+7954G>A
21	7190570	G	A	PASS	intron_variant	MODIFIER	SMCO4	607744	transcript	XR_002617148.1	pseudogene	1	n.25+5409G>A
21	7547840	C	A	PASS	intergenic_region	MODIFIER	SLC36A4-LOC111091487	607790-111091487	intergenic_region	607790-111091487		-1	n.7547840C>A
21	7597234	C	CAGAGTATATAT	PASS	intergenic_region	MODIFIER	SLC36A4-LOC111091487	607790-111091487	intergenic_region	607790-111091487		-1	n.7597234_7597235insAGAGTATATAT
21	7754237	A	G	PASS	intron_variant	MODIFIER	FAT3	476772	transcript	XM_014122643.2	protein_coding	20	c.11434+2614T>C
21	7754237	A	G	PASS	intron_variant	MODIFIER	FAT3	476772	transcript	XM_022407531.1	protein_coding	19	c.11365+2614T>C
21	7754237	A	G	PASS	intron_variant	MODIFIER	FAT3	476772	transcript	XM_022407529.1	protein_coding	19	c.11365+2614T>C
21	7754237	A	G	PASS	intron_variant	MODIFIER	FAT3	476772	transcript	XM_022407530.1	protein_coding	20	c.11434+2614T>C
21	7923636	A	G	PASS	upstream_gene_variant	MODIFIER	479257	479257	transcript	479257	pseudogene	-1	n.-4054A>G
21	7923636	A	G	PASS	intron_variant	MODIFIER	FAT3	476772	transcript	XM_014122643.2	protein_coding	3	c.3608-33052T>C
21	7923636	A	G	PASS	intron_variant	MODIFIER	FAT3	476772	transcript	XM_022407531.1	protein_coding	3	c.3608-33052T>C
21	7923636	A	G	PASS	intron_variant	MODIFIER	FAT3	476772	transcript	XM_022407529.1	protein_coding	3	c.3608-33052T>C
21	7923636	A	G	PASS	intron_variant	MODIFIER	FAT3	476772	transcript	XM_022407530.1	protein_coding	3	c.3608-33052T>C
21	8537199	G	A	PASS	non_coding_transcript_exon_variant	MODIFIER	LOC111091489	111091489	transcript	111091489	pseudogene	1	n.506G>A
21	9507942	G	A	PASS	intergenic_region	MODIFIER	LOC100682679-LOC106560174	100682679-106560174	intergenic_region	100682679-106560174		-1	n.9507942G>A
21	9849347	C	G	PASS	intron_variant	MODIFIER	LOC106560174	106560174	transcript	XR_002617154.1	pseudogene	1	n.138-9785G>C
21	9849347	C	G	PASS	intron_variant	MODIFIER	LOC106560174	106560174	transcript	XR_002617152.1	pseudogene	1	n.65-9785G>C
21	9849347	C	G	PASS	intron_variant	MODIFIER	LOC106560174	106560174	transcript	XR_001318507.2	pseudogene	1	n.305-9785G>C
21	10036302	ACAC	A	PASS	intergenic_region	MODIFIER	LOC100685679-LOC111091492	100685679-111091492	intergenic_region	100685679-111091492		-1	n.10036303_10036305delCAC
21	10377782	A	G	PASS	upstream_gene_variant	MODIFIER	LOC608075	608075	transcript	XM_005633376.3	protein_coding	-1	c.-28665T>C
21	10377782	A	G	PASS	downstream_gene_variant	MODIFIER	LOC485143	485143	transcript	XM_005633377.3	protein_coding	-1	c.*4676T>C
21	10377782	A	G	PASS	intergenic_region	MODIFIER	LOC608075-LOC485143	608075-485143	intergenic_region	608075-485143		-1	n.10377782A>G
21	13633649	A	G	PASS	downstream_gene_variant	MODIFIER	LOC111091500	111091500	transcript	XR_002617179.1	pseudogene	-1	n.*4395A>G
21	13633649	A	G	PASS	downstream_gene_variant	MODIFIER	LOC111091500	111091500	transcript	XR_002617176.1	pseudogene	-1	n.*671A>G
21	13633649	A	G	PASS	downstream_gene_variant	MODIFIER	LOC111091500	111091500	transcript	XR_002617177.1	pseudogene	-1	n.*671A>G
21	13633649	A	G	PASS	downstream_gene_variant	MODIFIER	LOC111091500	111091500	transcript	XR_002617178.1	pseudogene	-1	n.*671A>G
21	13633649	A	G	PASS	downstream_gene_variant	MODIFIER	LOC111091500	111091500	transcript	XR_002617180.1	pseudogene	-1	n.*671A>G
21	13633649	A	G	PASS	downstream_gene_variant	MODIFIER	LOC111091500	111091500	transcript	XR_002617181.1	pseudogene	-1	n.*671A>G
21	13633649	A	G	PASS	downstream_gene_variant	MODIFIER	LOC111091500	111091500	transcript	XR_002617186.1	pseudogene	-1	n.*671A>G
21	13633649	A	G	PASS	downstream_gene_variant	MODIFIER	LOC111091500	111091500	transcript	XR_002617188.1	pseudogene	-1	n.*671A>G
21	13633649	A	G	PASS	intergenic_region	MODIFIER	LOC111091500-SYTL2	111091500-485154	intergenic_region	111091500-485154		-1	n.13633649A>G
21	14592993	C	T	GATKstd	intron_variant	MODIFIER	DLG2	485158	transcript	XM_014122525.2	protein_coding	5	c.469-186254C>T
21	14592993	C	T	GATKstd	intron_variant	MODIFIER	DLG2	485158	transcript	XM_014122532.2	protein_coding	5	c.358-186254C>T
21	14592993	C	T	GATKstd	intron_variant	MODIFIER	DLG2	485158	transcript	XM_014122534.2	protein_coding	5	c.469-186254C>T
21	14592993	C	T	GATKstd	intron_variant	MODIFIER	DLG2	485158	transcript	XM_014122526.2	protein_coding	5	c.469-186257C>T
21	14592993	C	T	GATKstd	intron_variant	MODIFIER	DLG2	485158	transcript	XM_014122527.2	protein_coding	5	c.469-186254C>T
21	14592993	C	T	GATKstd	intron_variant	MODIFIER	DLG2	485158	transcript	XM_014122535.2	protein_coding	5	c.469-186254C>T
21	14592993	C	T	GATKstd	intron_variant	MODIFIER	DLG2	485158	transcript	XM_014122528.2	protein_coding	5	c.469-186254C>T
21	14592993	C	T	GATKstd	intron_variant	MODIFIER	DLG2	485158	transcript	XM_014122529.2	protein_coding	5	c.469-186254C>T
21	14592993	C	T	GATKstd	intron_variant	MODIFIER	DLG2	485158	transcript	XM_014122530.2	protein_coding	5	c.469-186254C>T
21	14592993	C	T	GATKstd	intron_variant	MODIFIER	DLG2	485158	transcript	XM_014122531.2	protein_coding	5	c.469-186254C>T
21	14592993	C	T	GATKstd	intron_variant	MODIFIER	DLG2	485158	transcript	XM_014122536.2	protein_coding	5	c.469-186254C>T
21	14592993	C	T	GATKstd	intron_variant	MODIFIER	DLG2	485158	transcript	XM_014122533.2	protein_coding	5	c.469-186254C>T
21	14592993	C	T	GATKstd	intron_variant	MODIFIER	DLG2	485158	transcript	XM_022407569.1	protein_coding	4	c.346-186254C>T
21	14592993	C	T	GATKstd	intron_variant	MODIFIER	DLG2	485158	transcript	XM_005633417.3	protein_coding	2	c.106-186254C>T
21	14592993	C	T	GATKstd	intron_variant	MODIFIER	DLG2	485158	transcript	XM_022407570.1	protein_coding	2	c.106-186257C>T
21	14592993	C	T	GATKstd	intron_variant	MODIFIER	DLG2	485158	transcript	XM_003432964.4	protein_coding	1	c.42+180769C>T
21	14592993	C	T	GATKstd	intron_variant	MODIFIER	DLG2	485158	transcript	XM_022407571.1	protein_coding	1	c.42+180769C>T
21	14592993	C	T	GATKstd	intron_variant	MODIFIER	DLG2	485158	transcript	XM_005633418.3	protein_coding	1	c.102+4862C>T
21	14592993	C	T	GATKstd	intron_variant	MODIFIER	DLG2	485158	transcript	XM_022407573.1	protein_coding	1	c.102+4862C>T
21	18823149	T	A	PASS	intron_variant	MODIFIER	TENM4	485166	transcript	XM_022407591.1	protein_coding	3	c.-287-52300T>A
21	18823149	T	A	PASS	intron_variant	MODIFIER	TENM4	485166	transcript	XM_022407596.1	protein_coding	3	c.-287-52300T>A
21	18823149	T	A	PASS	intron_variant	MODIFIER	TENM4	485166	transcript	XM_022407597.1	protein_coding	3	c.-287-52300T>A
21	18823149	T	A	PASS	intron_variant	MODIFIER	TENM4	485166	transcript	XM_022407598.1	protein_coding	3	c.-459-52300T>A
21	18823149	T	A	PASS	intron_variant	MODIFIER	TENM4	485166	transcript	XM_022407599.1	protein_coding	3	c.-287-52300T>A
21	18823149	T	A	PASS	intron_variant	MODIFIER	TENM4	485166	transcript	XM_022407600.1	protein_coding	3	c.-287-52300T>A
21	18823149	T	A	PASS	intron_variant	MODIFIER	TENM4	485166	transcript	XM_022407601.1	protein_coding	3	c.-287-52300T>A
21	18823149	T	A	PASS	intron_variant	MODIFIER	TENM4	485166	transcript	XM_022407602.1	protein_coding	3	c.-287-52300T>A
21	18823149	T	A	PASS	intron_variant	MODIFIER	TENM4	485166	transcript	XM_022407604.1	protein_coding	3	c.-287-52300T>A
21	18823149	T	A	PASS	intron_variant	MODIFIER	TENM4	485166	transcript	XM_022407592.1	protein_coding	4	c.-287-52300T>A
21	19778976	G	A	PASS	intron_variant	MODIFIER	TENM4	485166	transcript	XM_022407591.1	protein_coding	7	c.10+45802G>A
21	19778976	G	A	PASS	intron_variant	MODIFIER	TENM4	485166	transcript	XM_022407596.1	protein_coding	7	c.10+45802G>A
21	19778976	G	A	PASS	intron_variant	MODIFIER	TENM4	485166	transcript	XM_022407597.1	protein_coding	7	c.10+45802G>A
21	19778976	G	A	PASS	intron_variant	MODIFIER	TENM4	485166	transcript	XM_022407598.1	protein_coding	7	c.-162-15499G>A
21	19778976	G	A	PASS	intron_variant	MODIFIER	TENM4	485166	transcript	XM_022407599.1	protein_coding	7	c.10+45802G>A
21	19778976	G	A	PASS	intron_variant	MODIFIER	TENM4	485166	transcript	XM_022407600.1	protein_coding	7	c.10+45802G>A
21	19778976	G	A	PASS	intron_variant	MODIFIER	TENM4	485166	transcript	XM_022407601.1	protein_coding	7	c.10+45802G>A
21	19778976	G	A	PASS	intron_variant	MODIFIER	TENM4	485166	transcript	XM_022407602.1	protein_coding	7	c.10+45802G>A
21	19778976	G	A	PASS	intron_variant	MODIFIER	TENM4	485166	transcript	XM_022407604.1	protein_coding	7	c.10+45802G>A
21	19778976	G	A	PASS	intron_variant	MODIFIER	TENM4	485166	transcript	XM_022407592.1	protein_coding	8	c.10+45802G>A
21	19778976	G	A	PASS	intron_variant	MODIFIER	TENM4	485166	transcript	XM_022407595.1	protein_coding	3	c.10+45802G>A
21	19778976	G	A	PASS	intron_variant	MODIFIER	TENM4	485166	transcript	XM_022407594.1	protein_coding	3	c.10+45802G>A
21	19778976	G	A	PASS	intron_variant	MODIFIER	TENM4	485166	transcript	XM_022407593.1	protein_coding	3	c.10+45802G>A
21	19856156	G	A	PASS	splice_region_variant&intron_variant	LOW	TENM4	485166	transcript	XM_022407603.1	protein_coding	1	c.-102+5G>A
21	19856156	G	A	PASS	intron_variant	MODIFIER	TENM4	485166	transcript	XM_022407591.1	protein_coding	8	c.299-215G>A
21	19856156	G	A	PASS	intron_variant	MODIFIER	TENM4	485166	transcript	XM_022407596.1	protein_coding	8	c.299-215G>A
21	19856156	G	A	PASS	intron_variant	MODIFIER	TENM4	485166	transcript	XM_022407597.1	protein_coding	8	c.299-215G>A
21	19856156	G	A	PASS	intron_variant	MODIFIER	TENM4	485166	transcript	XM_022407598.1	protein_coding	9	c.224-215G>A
21	19856156	G	A	PASS	intron_variant	MODIFIER	TENM4	485166	transcript	XM_022407599.1	protein_coding	8	c.299-215G>A
21	19856156	G	A	PASS	intron_variant	MODIFIER	TENM4	485166	transcript	XM_022407600.1	protein_coding	8	c.299-215G>A
21	19856156	G	A	PASS	intron_variant	MODIFIER	TENM4	485166	transcript	XM_022407601.1	protein_coding	8	c.299-215G>A
21	19856156	G	A	PASS	intron_variant	MODIFIER	TENM4	485166	transcript	XM_022407602.1	protein_coding	8	c.299-215G>A
21	19856156	G	A	PASS	intron_variant	MODIFIER	TENM4	485166	transcript	XM_022407604.1	protein_coding	8	c.299-215G>A
21	19856156	G	A	PASS	intron_variant	MODIFIER	TENM4	485166	transcript	XM_022407592.1	protein_coding	9	c.299-215G>A
21	19856156	G	A	PASS	intron_variant	MODIFIER	TENM4	485166	transcript	XM_022407595.1	protein_coding	4	c.299-215G>A
21	19856156	G	A	PASS	intron_variant	MODIFIER	TENM4	485166	transcript	XM_022407594.1	protein_coding	4	c.299-215G>A
21	19856156	G	A	PASS	intron_variant	MODIFIER	TENM4	485166	transcript	XM_022407593.1	protein_coding	4	c.299-215G>A
21	19903088	T	C	PASS	intron_variant	MODIFIER	TENM4	485166	transcript	XM_022407591.1	protein_coding	9	c.569-44715T>C
21	19903088	T	C	PASS	intron_variant	MODIFIER	TENM4	485166	transcript	XM_022407596.1	protein_coding	9	c.569-44715T>C
21	19903088	T	C	PASS	intron_variant	MODIFIER	TENM4	485166	transcript	XM_022407597.1	protein_coding	9	c.569-44715T>C
21	19903088	T	C	PASS	intron_variant	MODIFIER	TENM4	485166	transcript	XM_022407598.1	protein_coding	10	c.494-44715T>C
21	19903088	T	C	PASS	intron_variant	MODIFIER	TENM4	485166	transcript	XM_022407599.1	protein_coding	9	c.569-44715T>C
21	19903088	T	C	PASS	intron_variant	MODIFIER	TENM4	485166	transcript	XM_022407600.1	protein_coding	9	c.569-44715T>C
21	19903088	T	C	PASS	intron_variant	MODIFIER	TENM4	485166	transcript	XM_022407601.1	protein_coding	9	c.569-44715T>C
21	19903088	T	C	PASS	intron_variant	MODIFIER	TENM4	485166	transcript	XM_022407602.1	protein_coding	9	c.568+46448T>C
21	19903088	T	C	PASS	intron_variant	MODIFIER	TENM4	485166	transcript	XM_022407604.1	protein_coding	9	c.569-44715T>C
21	19903088	T	C	PASS	intron_variant	MODIFIER	TENM4	485166	transcript	XM_022407592.1	protein_coding	10	c.569-44715T>C
21	19903088	T	C	PASS	intron_variant	MODIFIER	TENM4	485166	transcript	XM_022407595.1	protein_coding	5	c.569-44715T>C
21	19903088	T	C	PASS	intron_variant	MODIFIER	TENM4	485166	transcript	XM_022407594.1	protein_coding	5	c.569-44715T>C
21	19903088	T	C	PASS	intron_variant	MODIFIER	TENM4	485166	transcript	XM_022407593.1	protein_coding	5	c.569-44715T>C
21	19903088	T	C	PASS	intron_variant	MODIFIER	TENM4	485166	transcript	XM_022407603.1	protein_coding	2	c.170-44715T>C
21	20105330	C	A	PASS	intron_variant	MODIFIER	TENM4	485166	transcript	XM_022407591.1	protein_coding	19	c.2465-4119C>A
21	20105330	C	A	PASS	intron_variant	MODIFIER	TENM4	485166	transcript	XM_022407596.1	protein_coding	19	c.2465-4119C>A
21	20105330	C	A	PASS	intron_variant	MODIFIER	TENM4	485166	transcript	XM_022407597.1	protein_coding	19	c.2465-4119C>A
21	20105330	C	A	PASS	intron_variant	MODIFIER	TENM4	485166	transcript	XM_022407598.1	protein_coding	20	c.2390-4119C>A
21	20105330	C	A	PASS	intron_variant	MODIFIER	TENM4	485166	transcript	XM_022407599.1	protein_coding	18	c.2366-4119C>A
21	20105330	C	A	PASS	intron_variant	MODIFIER	TENM4	485166	transcript	XM_022407600.1	protein_coding	18	c.2366-4119C>A
21	20105330	C	A	PASS	intron_variant	MODIFIER	TENM4	485166	transcript	XM_022407601.1	protein_coding	18	c.2294-4119C>A
21	20105330	C	A	PASS	intron_variant	MODIFIER	TENM4	485166	transcript	XM_022407602.1	protein_coding	18	c.2255-4119C>A
21	20105330	C	A	PASS	intron_variant	MODIFIER	TENM4	485166	transcript	XM_022407604.1	protein_coding	18	c.2366-4119C>A
21	20105330	C	A	PASS	intron_variant	MODIFIER	TENM4	485166	transcript	XM_022407592.1	protein_coding	20	c.2465-4119C>A
21	20105330	C	A	PASS	intron_variant	MODIFIER	TENM4	485166	transcript	XM_022407595.1	protein_coding	15	c.2465-4119C>A
21	20105330	C	A	PASS	intron_variant	MODIFIER	TENM4	485166	transcript	XM_022407594.1	protein_coding	15	c.2465-4119C>A
21	20105330	C	A	PASS	intron_variant	MODIFIER	TENM4	485166	transcript	XM_022407593.1	protein_coding	15	c.2465-4119C>A
21	20105330	C	A	PASS	intron_variant	MODIFIER	TENM4	485166	transcript	XM_022407603.1	protein_coding	12	c.2066-4119C>A
21	20123293	C	T	PASS	intron_variant	MODIFIER	TENM4	485166	transcript	XM_022407591.1	protein_coding	21	c.2678-1857C>T
21	20123293	C	T	PASS	intron_variant	MODIFIER	TENM4	485166	transcript	XM_022407596.1	protein_coding	21	c.2678-1857C>T
21	20123293	C	T	PASS	intron_variant	MODIFIER	TENM4	485166	transcript	XM_022407597.1	protein_coding	20	c.2651-1857C>T
21	20123293	C	T	PASS	intron_variant	MODIFIER	TENM4	485166	transcript	XM_022407598.1	protein_coding	22	c.2603-1857C>T
21	20123293	C	T	PASS	intron_variant	MODIFIER	TENM4	485166	transcript	XM_022407599.1	protein_coding	20	c.2579-1857C>T
21	20123293	C	T	PASS	intron_variant	MODIFIER	TENM4	485166	transcript	XM_022407600.1	protein_coding	19	c.2552-1857C>T
21	20123293	C	T	PASS	intron_variant	MODIFIER	TENM4	485166	transcript	XM_022407601.1	protein_coding	20	c.2507-1857C>T
21	20123293	C	T	PASS	intron_variant	MODIFIER	TENM4	485166	transcript	XM_022407602.1	protein_coding	20	c.2468-1857C>T
21	20123293	C	T	PASS	intron_variant	MODIFIER	TENM4	485166	transcript	XM_022407604.1	protein_coding	20	c.2579-1857C>T
21	20123293	C	T	PASS	intron_variant	MODIFIER	TENM4	485166	transcript	XM_022407592.1	protein_coding	22	c.2678-1857C>T
21	20123293	C	T	PASS	intron_variant	MODIFIER	TENM4	485166	transcript	XM_022407595.1	protein_coding	17	c.2678-1857C>T
21	20123293	C	T	PASS	intron_variant	MODIFIER	TENM4	485166	transcript	XM_022407594.1	protein_coding	17	c.2678-1857C>T
21	20123293	C	T	PASS	intron_variant	MODIFIER	TENM4	485166	transcript	XM_022407593.1	protein_coding	17	c.2678-1857C>T
21	20123293	C	T	PASS	intron_variant	MODIFIER	TENM4	485166	transcript	XM_022407603.1	protein_coding	14	c.2279-1857C>T
21	20129593	TG	T	PASS	intron_variant	MODIFIER	TENM4	485166	transcript	XM_022407591.1	protein_coding	22	c.2824+4298delG
21	20129593	TG	T	PASS	intron_variant	MODIFIER	TENM4	485166	transcript	XM_022407596.1	protein_coding	22	c.2824+4298delG
21	20129593	TG	T	PASS	intron_variant	MODIFIER	TENM4	485166	transcript	XM_022407597.1	protein_coding	21	c.2797+4298delG
21	20129593	TG	T	PASS	intron_variant	MODIFIER	TENM4	485166	transcript	XM_022407598.1	protein_coding	23	c.2749+4298delG
21	20129593	TG	T	PASS	intron_variant	MODIFIER	TENM4	485166	transcript	XM_022407599.1	protein_coding	21	c.2725+4298delG
21	20129593	TG	T	PASS	intron_variant	MODIFIER	TENM4	485166	transcript	XM_022407600.1	protein_coding	20	c.2698+4298delG
21	20129593	TG	T	PASS	intron_variant	MODIFIER	TENM4	485166	transcript	XM_022407601.1	protein_coding	21	c.2653+4298delG
21	20129593	TG	T	PASS	intron_variant	MODIFIER	TENM4	485166	transcript	XM_022407602.1	protein_coding	21	c.2614+4298delG
21	20129593	TG	T	PASS	intron_variant	MODIFIER	TENM4	485166	transcript	XM_022407604.1	protein_coding	21	c.2725+4298delG
21	20129593	TG	T	PASS	intron_variant	MODIFIER	TENM4	485166	transcript	XM_022407592.1	protein_coding	23	c.2824+4298delG
21	20129593	TG	T	PASS	intron_variant	MODIFIER	TENM4	485166	transcript	XM_022407595.1	protein_coding	18	c.2824+4298delG
21	20129593	TG	T	PASS	intron_variant	MODIFIER	TENM4	485166	transcript	XM_022407594.1	protein_coding	18	c.2824+4298delG
21	20129593	TG	T	PASS	intron_variant	MODIFIER	TENM4	485166	transcript	XM_022407593.1	protein_coding	18	c.2824+4298delG
21	20129593	TG	T	PASS	intron_variant	MODIFIER	TENM4	485166	transcript	XM_022407603.1	protein_coding	15	c.2425+4298delG
21	20139823	AAACTGATTCCTCCAGG	A	PASS	intron_variant	MODIFIER	TENM4	485166	transcript	XM_022407591.1	protein_coding	23	c.3041+2577_3041+2592delAACTGATTCCTCCAGG
21	20139823	AAACTGATTCCTCCAGG	A	PASS	intron_variant	MODIFIER	TENM4	485166	transcript	XM_022407596.1	protein_coding	23	c.3041+2577_3041+2592delAACTGATTCCTCCAGG
21	20139823	AAACTGATTCCTCCAGG	A	PASS	intron_variant	MODIFIER	TENM4	485166	transcript	XM_022407597.1	protein_coding	22	c.3014+2577_3014+2592delAACTGATTCCTCCAGG
21	20139823	AAACTGATTCCTCCAGG	A	PASS	intron_variant	MODIFIER	TENM4	485166	transcript	XM_022407598.1	protein_coding	24	c.2966+2577_2966+2592delAACTGATTCCTCCAGG
21	20139823	AAACTGATTCCTCCAGG	A	PASS	intron_variant	MODIFIER	TENM4	485166	transcript	XM_022407599.1	protein_coding	22	c.2942+2577_2942+2592delAACTGATTCCTCCAGG
21	20139823	AAACTGATTCCTCCAGG	A	PASS	intron_variant	MODIFIER	TENM4	485166	transcript	XM_022407600.1	protein_coding	21	c.2915+2577_2915+2592delAACTGATTCCTCCAGG
21	20139823	AAACTGATTCCTCCAGG	A	PASS	intron_variant	MODIFIER	TENM4	485166	transcript	XM_022407601.1	protein_coding	22	c.2870+2577_2870+2592delAACTGATTCCTCCAGG
21	20139823	AAACTGATTCCTCCAGG	A	PASS	intron_variant	MODIFIER	TENM4	485166	transcript	XM_022407602.1	protein_coding	22	c.2831+2577_2831+2592delAACTGATTCCTCCAGG
21	20139823	AAACTGATTCCTCCAGG	A	PASS	intron_variant	MODIFIER	TENM4	485166	transcript	XM_022407604.1	protein_coding	22	c.2942+2577_2942+2592delAACTGATTCCTCCAGG
21	20139823	AAACTGATTCCTCCAGG	A	PASS	intron_variant	MODIFIER	TENM4	485166	transcript	XM_022407592.1	protein_coding	24	c.3041+2577_3041+2592delAACTGATTCCTCCAGG
21	20139823	AAACTGATTCCTCCAGG	A	PASS	intron_variant	MODIFIER	TENM4	485166	transcript	XM_022407595.1	protein_coding	19	c.3041+2577_3041+2592delAACTGATTCCTCCAGG
21	20139823	AAACTGATTCCTCCAGG	A	PASS	intron_variant	MODIFIER	TENM4	485166	transcript	XM_022407594.1	protein_coding	19	c.3041+2577_3041+2592delAACTGATTCCTCCAGG
21	20139823	AAACTGATTCCTCCAGG	A	PASS	intron_variant	MODIFIER	TENM4	485166	transcript	XM_022407593.1	protein_coding	19	c.3041+2577_3041+2592delAACTGATTCCTCCAGG
21	20139823	AAACTGATTCCTCCAGG	A	PASS	intron_variant	MODIFIER	TENM4	485166	transcript	XM_022407603.1	protein_coding	16	c.2642+2577_2642+2592delAACTGATTCCTCCAGG
21	20142394	C	A	PASS	intron_variant	MODIFIER	TENM4	485166	transcript	XM_022407591.1	protein_coding	23	c.3041+5147C>A
21	20142394	C	A	PASS	intron_variant	MODIFIER	TENM4	485166	transcript	XM_022407596.1	protein_coding	23	c.3041+5147C>A
21	20142394	C	A	PASS	intron_variant	MODIFIER	TENM4	485166	transcript	XM_022407597.1	protein_coding	22	c.3014+5147C>A
21	20142394	C	A	PASS	intron_variant	MODIFIER	TENM4	485166	transcript	XM_022407598.1	protein_coding	24	c.2966+5147C>A
21	20142394	C	A	PASS	intron_variant	MODIFIER	TENM4	485166	transcript	XM_022407599.1	protein_coding	22	c.2942+5147C>A
21	20142394	C	A	PASS	intron_variant	MODIFIER	TENM4	485166	transcript	XM_022407600.1	protein_coding	21	c.2915+5147C>A
21	20142394	C	A	PASS	intron_variant	MODIFIER	TENM4	485166	transcript	XM_022407601.1	protein_coding	22	c.2870+5147C>A
21	20142394	C	A	PASS	intron_variant	MODIFIER	TENM4	485166	transcript	XM_022407602.1	protein_coding	22	c.2831+5147C>A
21	20142394	C	A	PASS	intron_variant	MODIFIER	TENM4	485166	transcript	XM_022407604.1	protein_coding	22	c.2942+5147C>A
21	20142394	C	A	PASS	intron_variant	MODIFIER	TENM4	485166	transcript	XM_022407592.1	protein_coding	24	c.3041+5147C>A
21	20142394	C	A	PASS	intron_variant	MODIFIER	TENM4	485166	transcript	XM_022407595.1	protein_coding	19	c.3041+5147C>A
21	20142394	C	A	PASS	intron_variant	MODIFIER	TENM4	485166	transcript	XM_022407594.1	protein_coding	19	c.3041+5147C>A
21	20142394	C	A	PASS	intron_variant	MODIFIER	TENM4	485166	transcript	XM_022407593.1	protein_coding	19	c.3041+5147C>A
21	20142394	C	A	PASS	intron_variant	MODIFIER	TENM4	485166	transcript	XM_022407603.1	protein_coding	16	c.2642+5147C>A
21	20181063	A	G	PASS	intron_variant	MODIFIER	TENM4	485166	transcript	XM_022407591.1	protein_coding	29	c.4107-3226A>G
21	20181063	A	G	PASS	intron_variant	MODIFIER	TENM4	485166	transcript	XM_022407596.1	protein_coding	28	c.4086-3226A>G
21	20181063	A	G	PASS	intron_variant	MODIFIER	TENM4	485166	transcript	XM_022407597.1	protein_coding	28	c.4080-3226A>G
21	20181063	A	G	PASS	intron_variant	MODIFIER	TENM4	485166	transcript	XM_022407598.1	protein_coding	30	c.4032-3226A>G
21	20181063	A	G	PASS	intron_variant	MODIFIER	TENM4	485166	transcript	XM_022407599.1	protein_coding	28	c.4008-3226A>G
21	20181063	A	G	PASS	intron_variant	MODIFIER	TENM4	485166	transcript	XM_022407600.1	protein_coding	27	c.3981-3226A>G
21	20181063	A	G	PASS	intron_variant	MODIFIER	TENM4	485166	transcript	XM_022407601.1	protein_coding	28	c.3936-3226A>G
21	20181063	A	G	PASS	intron_variant	MODIFIER	TENM4	485166	transcript	XM_022407602.1	protein_coding	28	c.3897-3226A>G
21	20181063	A	G	PASS	intron_variant	MODIFIER	TENM4	485166	transcript	XM_022407604.1	protein_coding	27	c.3987-3226A>G
21	20181063	A	G	PASS	intron_variant	MODIFIER	TENM4	485166	transcript	XM_022407592.1	protein_coding	30	c.4107-3226A>G
21	20181063	A	G	PASS	intron_variant	MODIFIER	TENM4	485166	transcript	XM_022407595.1	protein_coding	25	c.4107-3226A>G
21	20181063	A	G	PASS	intron_variant	MODIFIER	TENM4	485166	transcript	XM_022407594.1	protein_coding	25	c.4107-3226A>G
21	20181063	A	G	PASS	intron_variant	MODIFIER	TENM4	485166	transcript	XM_022407593.1	protein_coding	25	c.4107-3226A>G
21	20181063	A	G	PASS	intron_variant	MODIFIER	TENM4	485166	transcript	XM_022407603.1	protein_coding	22	c.3708-3226A>G
21	20181063	A	G	PASS	non_coding_transcript_exon_variant	MODIFIER	LOC111091517	111091517	transcript	XR_002617213.1	pseudogene	2	n.155T>C
21	20202629	C	T	GATKstd	downstream_gene_variant	MODIFIER	LOC111091518	111091518	transcript	XR_002617214.1	pseudogene	-1	n.*910G>A
21	20202629	C	T	GATKstd	intron_variant	MODIFIER	TENM4	485166	transcript	XM_022407591.1	protein_coding	32	c.5373-5991C>T
21	20202629	C	T	GATKstd	intron_variant	MODIFIER	TENM4	485166	transcript	XM_022407596.1	protein_coding	31	c.5352-5991C>T
21	20202629	C	T	GATKstd	intron_variant	MODIFIER	TENM4	485166	transcript	XM_022407597.1	protein_coding	31	c.5346-5991C>T
21	20202629	C	T	GATKstd	intron_variant	MODIFIER	TENM4	485166	transcript	XM_022407598.1	protein_coding	33	c.5298-5991C>T
21	20202629	C	T	GATKstd	intron_variant	MODIFIER	TENM4	485166	transcript	XM_022407599.1	protein_coding	31	c.5274-5991C>T
21	20202629	C	T	GATKstd	intron_variant	MODIFIER	TENM4	485166	transcript	XM_022407600.1	protein_coding	30	c.5247-5991C>T
21	20202629	C	T	GATKstd	intron_variant	MODIFIER	TENM4	485166	transcript	XM_022407601.1	protein_coding	31	c.5202-5991C>T
21	20202629	C	T	GATKstd	intron_variant	MODIFIER	TENM4	485166	transcript	XM_022407602.1	protein_coding	31	c.5163-5991C>T
21	20202629	C	T	GATKstd	intron_variant	MODIFIER	TENM4	485166	transcript	XM_022407604.1	protein_coding	30	c.5253-5991C>T
21	20202629	C	T	GATKstd	intron_variant	MODIFIER	TENM4	485166	transcript	XM_022407592.1	protein_coding	33	c.5373-5991C>T
21	20202629	C	T	GATKstd	intron_variant	MODIFIER	TENM4	485166	transcript	XM_022407595.1	protein_coding	28	c.5373-5991C>T
21	20202629	C	T	GATKstd	intron_variant	MODIFIER	TENM4	485166	transcript	XM_022407594.1	protein_coding	28	c.5373-5991C>T
21	20202629	C	T	GATKstd	intron_variant	MODIFIER	TENM4	485166	transcript	XM_022407593.1	protein_coding	28	c.5373-5991C>T
21	20202629	C	T	GATKstd	intron_variant	MODIFIER	TENM4	485166	transcript	XM_022407603.1	protein_coding	25	c.4974-5991C>T
21	20390090	G	T	PASS	intron_variant	MODIFIER	NARS2	608831	transcript	XM_845968.4	protein_coding	11	c.1165-1252G>T
21	20390090	G	T	PASS	intron_variant	MODIFIER	NARS2	608831	transcript	XM_014122794.2	protein_coding	10	c.1027-1252G>T
21	20390090	G	T	PASS	intron_variant	MODIFIER	NARS2	608831	transcript	XM_022407607.1	protein_coding	11	c.1165-1252G>T
21	20390090	G	T	PASS	intron_variant	MODIFIER	NARS2	608831	transcript	XM_022407608.1	protein_coding	11	c.1165-1252G>T
21	20390090	G	T	PASS	intron_variant	MODIFIER	NARS2	608831	transcript	XM_022407609.1	protein_coding	11	c.1165-1252G>T
21	20390090	G	T	PASS	intron_variant	MODIFIER	NARS2	608831	transcript	XM_022407614.1	protein_coding	11	c.1165-1252G>T
21	20390090	G	T	PASS	intron_variant	MODIFIER	NARS2	608831	transcript	XM_022407610.1	protein_coding	11	c.1165-1252G>T
21	20390090	G	T	PASS	intron_variant	MODIFIER	NARS2	608831	transcript	XM_022407606.1	protein_coding	11	c.1159-1252G>T
21	20390090	G	T	PASS	intron_variant	MODIFIER	NARS2	608831	transcript	XM_005633441.3	protein_coding	11	c.1165-1252G>T
21	20390090	G	T	PASS	intron_variant	MODIFIER	NARS2	608831	transcript	XM_022407612.1	protein_coding	11	c.1165-1252G>T
21	20390090	G	T	PASS	intron_variant	MODIFIER	NARS2	608831	transcript	XM_022407613.1	protein_coding	11	c.1165-1252G>T
21	20390090	G	T	PASS	intron_variant	MODIFIER	NARS2	608831	transcript	XM_014122795.2	protein_coding	7	c.514-1252G>T
21	20571303	T	C	PASS	intron_variant	MODIFIER	GAB2	485167	transcript	XM_014122569.2	protein_coding	2	c.263-8174T>C
21	20627892	A	G	PASS	intron_variant	MODIFIER	USP35	485168	transcript	XM_022407615.1	protein_coding	7	c.1392-15458T>C
21	20627892	A	G	PASS	intron_variant	MODIFIER	USP35	485168	transcript	XM_542286.6	protein_coding	7	c.1392-15458T>C
21	20659506	C	T	PASS	upstream_gene_variant	MODIFIER	KCTD21	608875	transcript	XM_005633442.3	protein_coding	-1	c.-14296C>T
21	20659506	C	T	PASS	upstream_gene_variant	MODIFIER	KCTD21	608875	transcript	XM_846010.4	protein_coding	-1	c.-14296C>T
21	20659506	C	T	PASS	intron_variant	MODIFIER	USP35	485168	transcript	XM_022407615.1	protein_coding	1	c.-9-5052G>A
21	20659506	C	T	PASS	intron_variant	MODIFIER	USP35	485168	transcript	XM_542286.6	protein_coding	1	c.-10+714G>A
21	21257534	G	A	PASS	intergenic_region	MODIFIER	LOC111091522-LOC111091523	111091522-111091523	intergenic_region	111091522-111091523		-1	n.21257534G>A
21	21321083	A	AGCTAGTCAGCCTTCTTTTTTTTTTTTTTTTTTTTTTTTTTT	PASS	intergenic_region	MODIFIER	608960-PAK1	608960-607885	intergenic_region	608960-607885		-1	n.21321083_21321084insGCTAGTCAGCCTTCTTTTTTTTTTTTTTTTTTTTTTTTTTT
21	21346312	G	A	PASS	intron_variant	MODIFIER	PAK1	607885	transcript	XM_022407625.1	protein_coding	1	c.190+4572G>A
21	28466215	A	G	PASS	intergenic_region	MODIFIER	LOC102152113-LOC485276	102152113-485276	intergenic_region	102152113-485276		-1	n.28466215A>G
21	29262047	G	T	PASS	missense_variant	MODERATE	LOC485317	485317	transcript	XM_848448.2	protein_coding	1	c.810G>T	p.Lys270Asn
22	27669297	T	TA	PASS	intergenic_region	MODIFIER	LOC111091650-KLF12	111091650-485493	intergenic_region	111091650-485493		-1	n.27669297_27669298insA
22	34280158	T	A	PASS	intergenic_region	MODIFIER	LOC111091755-LOC111091669	111091755-111091669	intergenic_region	111091755-111091669		-1	n.34280158T>A
22	60586212	CCGAGGGG	C	PASS	downstream_gene_variant	MODIFIER	F7	607661	transcript	XM_005634093.3	protein_coding	-1	c.*3521_*3527delCGAGGGG
22	60586212	CCGAGGGG	C	PASS	downstream_gene_variant	MODIFIER	F7	607661	transcript	XM_005634094.3	protein_coding	-1	c.*3521_*3527delCGAGGGG
22	60586212	CCGAGGGG	C	PASS	downstream_gene_variant	MODIFIER	F7	607661	transcript	NM_001048033.1	protein_coding	-1	c.*3521_*3527delCGAGGGG
22	60586212	CCGAGGGG	C	PASS	intron_variant	MODIFIER	LOC476993	476993	transcript	XM_534191.7	protein_coding	1	c.70+508_70+514delCGAGGGG
22	60586212	CCGAGGGG	C	PASS	intron_variant	MODIFIER	LOC476993	476993	transcript	XM_022408169.1	protein_coding	1	c.70+508_70+514delCGAGGGG
23	709417	T	C	PASS	intron_variant	MODIFIER	LOC111091916	111091916	transcript	XR_002618148.1	pseudogene	6	n.1142-5394A>G
23	709417	T	C	PASS	intron_variant	MODIFIER	LOC111091916	111091916	transcript	XR_002618147.1	pseudogene	5	n.791-5394A>G
23	709417	T	C	PASS	intron_variant	MODIFIER	LOC111091916	111091916	transcript	XR_002618149.1	pseudogene	5	n.794-5394A>G
23	709417	T	C	PASS	intron_variant	MODIFIER	LOC111091916	111091916	transcript	XR_002618150.1	pseudogene	4	n.708-5394A>G
23	11854129	C	T	PASS	intron_variant	MODIFIER	CCDC13	609625	transcript	XM_005634306.3	protein_coding	9	c.1168-423G>A
23	11854129	C	T	PASS	intron_variant	MODIFIER	CCDC13	609625	transcript	XM_022408524.1	protein_coding	9	c.1168-423G>A
23	11887716	A	G	PASS	upstream_gene_variant	MODIFIER	CCDC13	609625	transcript	XM_005634306.3	protein_coding	-1	c.-14204T>C
23	11887716	A	G	PASS	upstream_gene_variant	MODIFIER	CCDC13	609625	transcript	XM_022408524.1	protein_coding	-1	c.-14204T>C
23	11887716	A	G	PASS	intergenic_region	MODIFIER	CCDC13-HIGD1A	609625-477037	intergenic_region	609625-477037		-1	n.11887716A>G
23	25827963	T	C	PASS	intron_variant	MODIFIER	PLCL2	485652	transcript	XM_542772.6	protein_coding	5	c.3216+4149A>G
23	25939276	G	A	PASS	intron_variant	MODIFIER	PLCL2	485652	transcript	XM_542772.6	protein_coding	1	c.340-53986C>T
23	25939276	G	A	PASS	intron_variant	MODIFIER	PLCL2	485652	transcript	XM_005634379.3	protein_coding	1	c.340-53986C>T
23	26055459	C	G	PASS	intron_variant	MODIFIER	LOC111091920	111091920	transcript	XR_002618160.1	pseudogene	1	n.180-308G>C
23	26055461	T	C	PASS	intron_variant	MODIFIER	LOC111091920	111091920	transcript	XR_002618160.1	pseudogene	1	n.180-310A>G
23	26088683	C	G	PASS	intergenic_region	MODIFIER	LOC111091920-LOC111091919	111091920-111091919	intergenic_region	111091920-111091919		-1	n.26088683C>G
24	24896763	C	T	GATKstd	intergenic_region	MODIFIER	CNBD2-EPB41L1	610202-485855	intergenic_region	610202-485855		-1	n.24896763C>T
24	24896766	G	C	GATKstd	intergenic_region	MODIFIER	CNBD2-EPB41L1	610202-485855	intergenic_region	610202-485855		-1	n.24896766G>C
24	41176621	C	T	PASS	intron_variant	MODIFIER	AR	403588_circ	transcript	NM_001003053.1_circ	protein_coding	3	c.868+6445160C>T		WARNING_TRANSCRIPT_MULTIPLE_STOP_CODONS
24	43135252	G	A	PASS	intron_variant	MODIFIER	AR	403588_circ	transcript	NM_001003053.1_circ	protein_coding	3	c.868+8403791G>A		WARNING_TRANSCRIPT_MULTIPLE_STOP_CODONS
24	43135252	G	A	PASS	intron_variant	MODIFIER	RAB22A	403864	transcript	NM_001003208.1	protein_coding	1	c.81-6715G>A		WARNING_TRANSCRIPT_NO_START_CODON
24	43157878	C	T	PASS	synonymous_variant	LOW	RAB22A	403864	transcript	NM_001003208.1	protein_coding	6	c.510C>T	p.Leu170Leu	WARNING_TRANSCRIPT_NO_START_CODON
24	43157878	C	T	PASS	intron_variant	MODIFIER	AR	403588_circ	transcript	NM_001003053.1_circ	protein_coding	3	c.868+8426417C>T		WARNING_TRANSCRIPT_MULTIPLE_STOP_CODONS
24	43301007	G	A	GATKstd	upstream_gene_variant	MODIFIER	APCDD1L	611907	transcript	XM_005635227.2	protein_coding	-1	c.-2512C>T
24	43301007	G	A	GATKstd	intron_variant	MODIFIER	AR	403588_circ	transcript	NM_001003053.1_circ	protein_coding	3	c.868+8569546G>A		WARNING_TRANSCRIPT_MULTIPLE_STOP_CODONS
25	7614911	C	G	GATKstd	intron_variant	MODIFIER	LOC111092442	111092442	transcript	XR_002619384.1	pseudogene	2	n.573+6117G>C
25	40931878	G	T	PASS	intergenic_region	MODIFIER	SPHKAP-LOC111092469	609866-111092469	intergenic_region	609866-111092469		-1	n.40931878G>T
25	40937676	A	G	PASS	intergenic_region	MODIFIER	SPHKAP-LOC111092469	609866-111092469	intergenic_region	609866-111092469		-1	n.40937676A>G
25	40949712	C	G	PASS	intergenic_region	MODIFIER	SPHKAP-LOC111092469	609866-111092469	intergenic_region	609866-111092469		-1	n.40949712C>G
25	40962468	C	T	PASS	intergenic_region	MODIFIER	SPHKAP-LOC111092469	609866-111092469	intergenic_region	609866-111092469		-1	n.40962468C>T
25	40965704	G	A	PASS	intergenic_region	MODIFIER	SPHKAP-LOC111092469	609866-111092469	intergenic_region	609866-111092469		-1	n.40965704G>A
25	41088301	A	G	PASS	intergenic_region	MODIFIER	SPHKAP-LOC111092469	609866-111092469	intergenic_region	609866-111092469		-1	n.41088301A>G
25	41889825	GCCAGGA	G	PASS	upstream_gene_variant	MODIFIER	DNER	609904	transcript	XM_022409804.1	protein_coding	-1	c.-2126_-2121delTCCTGG		WARNING_TRANSCRIPT_NO_START_CODON
25	41889825	GCCAGGA	G	PASS	intergenic_region	MODIFIER	DNER-TRIP12	609904-477400	intergenic_region	609904-477400		-1	n.41889826_41889831delCCAGGA
25	41929598	T	A	PASS	intergenic_region	MODIFIER	DNER-TRIP12	609904-477400	intergenic_region	609904-477400		-1	n.41929598T>A
25	44502819	G	T	GATKstd	intron_variant	MODIFIER	NGEF	486165	transcript	XM_014107552.1	protein_coding	4	c.501+3538C>A
26	2859272	C	T	GATKstd	intergenic_region	MODIFIER	SLC15A4-LOC111092594	610055-111092594	intergenic_region	610055-111092594		-1	n.2859272C>T
26	8797066	ATCTT	A	PASS	intron_variant	MODIFIER	CUX2	486267	transcript	XM_543393.6	protein_coding	1	c.63+66570_63+66573delTCTT
26	8797066	ATCTT	A	PASS	intron_variant	MODIFIER	CUX2	486267	transcript	XM_022410554.1	protein_coding	1	c.9+85050_9+85053delTCTT
26	8797066	ATCTT	A	PASS	intron_variant	MODIFIER	CUX2	486267	transcript	XM_022410559.1	protein_coding	1	c.-124+85085_-124+85088delTCTT
26	8797066	ATCTT	A	PASS	intron_variant	MODIFIER	CUX2	486267	transcript	XR_002619768.1	pseudogene	1	n.198+66570_198+66573delTCTT
26	8797066	ATCTT	A	PASS	intron_variant	MODIFIER	CUX2	486267	transcript	XM_022410564.1	protein_coding	1	c.63+66570_63+66573delTCTT
26	8797066	ATCTT	A	PASS	intron_variant	MODIFIER	CUX2	486267	transcript	XM_022410555.1	protein_coding	1	c.63+66570_63+66573delTCTT
26	8797066	ATCTT	A	PASS	intron_variant	MODIFIER	CUX2	486267	transcript	XM_022410556.1	protein_coding	1	c.63+66570_63+66573delTCTT
26	8797066	ATCTT	A	PASS	intron_variant	MODIFIER	CUX2	486267	transcript	XM_022410557.1	protein_coding	2	c.-124+63636_-124+63639delTCTT
26	8797066	ATCTT	A	PASS	intron_variant	MODIFIER	CUX2	486267	transcript	XM_022410562.1	protein_coding	1	c.63+66570_63+66573delTCTT
26	8797066	ATCTT	A	PASS	intron_variant	MODIFIER	CUX2	486267	transcript	XM_022410563.1	protein_coding	1	c.63+66570_63+66573delTCTT
26	8797066	ATCTT	A	PASS	intron_variant	MODIFIER	CUX2	486267	transcript	XM_022410560.1	protein_coding	1	c.-124+65859_-124+65862delTCTT
26	8797066	ATCTT	A	PASS	intron_variant	MODIFIER	CUX2	486267	transcript	XM_022410561.1	protein_coding	1	c.-124+7652_-124+7655delTCTT
26	12095346	T	G	GATKstd	upstream_gene_variant	MODIFIER	LOC111092585	111092585	transcript	XR_002619723.1	pseudogene	-1	n.-2005T>G
26	12095346	T	G	GATKstd	upstream_gene_variant	MODIFIER	LOC111092585	111092585	transcript	XR_002619724.1	pseudogene	-1	n.-2004T>G
26	12095346	T	G	GATKstd	intergenic_region	MODIFIER	LOC111092584-LOC111092585	111092584-111092585	intergenic_region	111092584-111092585		-1	n.12095346T>G
26	17099456	G	GA	PASS	intergenic_region	MODIFIER	LOC102152680-LOC102152728	102152680-102152728	intergenic_region	102152680-102152728		-1	n.17099456_17099457insA
26	36298746	A	T	PASS	intron_variant	MODIFIER	PRKG1	609616	transcript	XM_846904.5	protein_coding	3	c.548-123052T>A
26	36298746	A	T	PASS	intron_variant	MODIFIER	PRKG1	609616	transcript	XM_022410516.1	protein_coding	3	c.335-123052T>A
26	36330898	G	A	PASS	intron_variant	MODIFIER	PRKG1	609616	transcript	XM_846904.5	protein_coding	3	c.548-155204C>T
26	36330898	G	A	PASS	intron_variant	MODIFIER	PRKG1	609616	transcript	XM_022410516.1	protein_coding	3	c.335-155204C>T
26	36369424	C	T	GATKstd	upstream_gene_variant	MODIFIER	LOC111092582	111092582	transcript	XR_002619720.1	pseudogene	-1	n.-3374C>T
26	36369424	C	T	GATKstd	intron_variant	MODIFIER	PRKG1	609616	transcript	XM_846904.5	protein_coding	3	c.547+127641G>A
26	36369424	C	T	GATKstd	intron_variant	MODIFIER	PRKG1	609616	transcript	XM_022410516.1	protein_coding	3	c.334+127641G>A
26	36452795	C	T	PASS	intron_variant	MODIFIER	PRKG1	609616	transcript	XM_846904.5	protein_coding	3	c.547+44270G>A
26	36452795	C	T	PASS	intron_variant	MODIFIER	PRKG1	609616	transcript	XM_022410516.1	protein_coding	3	c.334+44270G>A
27	37077579	T	A	PASS	downstream_gene_variant	MODIFIER	AICDA	442983	transcript	XM_022410855.1	protein_coding	-1	c.*4451T>A
27	37077579	T	A	PASS	downstream_gene_variant	MODIFIER	AICDA	442983	transcript	NM_001003380.1	protein_coding	-1	c.*4451T>A
27	37077579	T	A	PASS	intron_variant	MODIFIER	RIMKLB	486698	transcript	XM_022411505.1	protein_coding	1	c.-59+2210A>T
27	37077579	T	A	PASS	intron_variant	MODIFIER	RIMKLB	486698	transcript	XM_022411506.1	protein_coding	1	c.-59+2210A>T
27	37077579	T	A	PASS	intron_variant	MODIFIER	RIMKLB	486698	transcript	XM_022411507.1	protein_coding	2	c.-59+2210A>T
28	640999	C	T	PASS	intron_variant	MODIFIER	WDFY4	486770	transcript	XM_022412074.1	protein_coding	2	c.235-1727C>T
28	640999	C	T	PASS	intron_variant	MODIFIER	LOC111093070	111093070	transcript	XR_002620726.1	pseudogene	1	n.174+289G>A
28	640999	C	T	PASS	intron_variant	MODIFIER	WDFY4	486770	transcript	XM_022412078.1	protein_coding	2	c.235-1727C>T
28	640999	C	T	PASS	intron_variant	MODIFIER	WDFY4	486770	transcript	XM_022412076.1	protein_coding	2	c.235-1727C>T
28	640999	C	T	PASS	intron_variant	MODIFIER	WDFY4	486770	transcript	XM_022412075.1	protein_coding	2	c.235-1727C>T
28	640999	C	T	PASS	intron_variant	MODIFIER	LOC111093070	111093070	transcript	XR_002620727.1	pseudogene	1	n.172+289G>A
28	1147409	T	A	PASS	intergenic_region	MODIFIER	C28H10orf128-LOC102152620	100686036-102152620	intergenic_region	100686036-102152620		-1	n.1147409T>A
28	1768972	G	T	PASS	upstream_gene_variant	MODIFIER	PARG	477749	transcript	XM_534946.6	protein_coding	-1	c.-2077C>A
28	1768972	G	T	PASS	upstream_gene_variant	MODIFIER	PARG	477749	transcript	XM_005637487.3	protein_coding	-1	c.-8268C>A
28	1768972	G	T	PASS	upstream_gene_variant	MODIFIER	PARG	477749	transcript	XM_005637489.3	protein_coding	-1	c.-8268C>A
28	1768972	G	T	PASS	upstream_gene_variant	MODIFIER	PARG	477749	transcript	XM_005637488.3	protein_coding	-1	c.-8268C>A
28	1768972	G	T	PASS	intron_variant	MODIFIER	LOC486776	486776	transcript	XM_543903.6	protein_coding	1	c.107-789G>T
28	2339361	C	T	PASS	intergenic_region	MODIFIER	COR6D7-LOC100686944	486780-100686944	intergenic_region	486780-100686944		-1	n.2339361C>T
28	2783003	C	A	PASS	intergenic_region	MODIFIER	LOC111093011-LOC102155226	111093011-102155226	intergenic_region	111093011-102155226		-1	n.2783003C>A
28	3129103	C	T	PASS	intergenic_region	MODIFIER	LOC102155415-LOC102155499	102155415-102155499	intergenic_region	102155415-102155499		-1	n.3129103C>T
28	3132949	G	A	PASS	intergenic_region	MODIFIER	LOC102155415-LOC102155499	102155415-102155499	intergenic_region	102155415-102155499		-1	n.3132949G>A
28	3133272	T	A	PASS	intergenic_region	MODIFIER	LOC102155415-LOC102155499	102155415-102155499	intergenic_region	102155415-102155499		-1	n.3133272T>A
28	3168300	T	C	PASS	intron_variant	MODIFIER	LOC102155499	102155499	transcript	XR_002620578.1	pseudogene	2	n.264+17767A>G
28	3169921	T	A	PASS	intron_variant	MODIFIER	LOC102155499	102155499	transcript	XR_002620578.1	pseudogene	2	n.264+16146A>T
28	3172384	A	T	GATKstd	intron_variant	MODIFIER	LOC102155499	102155499	transcript	XR_002620578.1	pseudogene	2	n.264+13683T>A
28	3174003	G	A	PASS	intron_variant	MODIFIER	LOC102155499	102155499	transcript	XR_002620578.1	pseudogene	2	n.264+12064C>T
28	3214789	C	G	PASS	intergenic_region	MODIFIER	LOC102155499-ZNF32	102155499-486784	intergenic_region	102155499-486784		-1	n.3214789C>G
28	3331645	A	G	PASS	intergenic_region	MODIFIER	LOC102155499-ZNF32	102155499-486784	intergenic_region	102155499-486784		-1	n.3331645A>G
28	3446982	A	G	PASS	intergenic_region	MODIFIER	LOC102155499-ZNF32	102155499-486784	intergenic_region	102155499-486784		-1	n.3446982A>G
28	3460528	C	T	PASS	intergenic_region	MODIFIER	LOC102155499-ZNF32	102155499-486784	intergenic_region	102155499-486784		-1	n.3460528C>T
28	3464610	C	T	PASS	intergenic_region	MODIFIER	LOC102155499-ZNF32	102155499-486784	intergenic_region	102155499-486784		-1	n.3464610C>T
28	3470301	G	A	PASS	intergenic_region	MODIFIER	LOC102155499-ZNF32	102155499-486784	intergenic_region	102155499-486784		-1	n.3470301G>A
28	3551676	G	A	PASS	intergenic_region	MODIFIER	ZNF239-LOC111092977	100683273-111092977	intergenic_region	100683273-111092977		-1	n.3551676G>A
28	3565702	C	A	PASS	intergenic_region	MODIFIER	ZNF239-LOC111092977	100683273-111092977	intergenic_region	100683273-111092977		-1	n.3565702C>A
28	3626293	G	A	PASS	intron_variant	MODIFIER	LOC111092977	111092977	transcript	XR_002620510.1	pseudogene	1	n.290-192C>T
28	3665627	G	T	PASS	intron_variant	MODIFIER	HNRNPF	477757	transcript	XM_005637504.2	protein_coding	2	c.-116-1344G>T
28	3665627	G	T	PASS	intron_variant	MODIFIER	HNRNPF	477757	transcript	XM_005637505.2	protein_coding	2	c.-51-4777G>T
28	3665627	G	T	PASS	intron_variant	MODIFIER	HNRNPF	477757	transcript	XM_022411808.1	protein_coding	3	c.-117+442G>T
28	3665627	G	T	PASS	intron_variant	MODIFIER	HNRNPF	477757	transcript	XM_843604.5	protein_coding	1	c.-116-1344G>T
28	3665627	G	T	PASS	intron_variant	MODIFIER	HNRNPF	477757	transcript	XM_851880.5	protein_coding	1	c.-51-4777G>T
28	3665627	G	T	PASS	intron_variant	MODIFIER	HNRNPF	477757	transcript	XM_851801.5	protein_coding	2	c.-117+442G>T
28	3742224	G	A	PASS	downstream_gene_variant	MODIFIER	LOC111092978	111092978	transcript	111092978	pseudogene	-1	n.*4906G>A
28	3742224	G	A	PASS	intron_variant	MODIFIER	LOC607638	607638	transcript	XR_002620511.1	pseudogene	8	n.1375-1015G>A
28	3742224	G	A	PASS	intron_variant	MODIFIER	LOC607638	607638	transcript	XR_002620512.1	pseudogene	6	n.718-1015G>A
28	3742224	G	A	PASS	intron_variant	MODIFIER	LOC607638	607638	transcript	XR_002620513.1	pseudogene	5	n.902-1015G>A
28	3752437	T	A	PASS	intergenic_region	MODIFIER	LOC607638-RASGEF1A	607638-477759	intergenic_region	607638-477759		-1	n.3752437T>A
28	3822717	C	T	PASS	intron_variant	MODIFIER	RASGEF1A	477759	transcript	XM_022411781.1	protein_coding	2	c.-7+31337C>T
28	3822717	C	T	PASS	intron_variant	MODIFIER	RASGEF1A	477759	transcript	XM_022411782.1	protein_coding	1	c.-6-34938C>T
28	3884266	A	T	PASS	intron_variant	MODIFIER	CSGALNACT2	486786	transcript	XM_014109044.2	protein_coding	7	c.1336+1254T>A
28	3884266	A	T	PASS	intron_variant	MODIFIER	CSGALNACT2	486786	transcript	XM_022412046.1	protein_coding	4	c.250+1254T>A
28	3884266	A	T	PASS	intron_variant	MODIFIER	CSGALNACT2	486786	transcript	XM_014109047.2	protein_coding	4	c.364+1254T>A
28	3884266	A	T	PASS	intron_variant	MODIFIER	CSGALNACT2	486786	transcript	XM_022412047.1	protein_coding	4	c.250+1254T>A
28	3884266	A	T	PASS	intron_variant	MODIFIER	CSGALNACT2	486786	transcript	XM_014109045.2	protein_coding	6	c.1234+1254T>A
28	3884266	A	T	PASS	intron_variant	MODIFIER	CSGALNACT2	486786	transcript	XM_022412032.1	protein_coding	7	c.1336+1254T>A
28	3884266	A	T	PASS	intron_variant	MODIFIER	CSGALNACT2	486786	transcript	XM_022412038.1	protein_coding	4	c.838+1254T>A
28	3884266	A	T	PASS	intron_variant	MODIFIER	CSGALNACT2	486786	transcript	XM_022412031.1	protein_coding	8	c.1336+1254T>A
28	3884266	A	T	PASS	intron_variant	MODIFIER	CSGALNACT2	486786	transcript	XM_014109046.2	protein_coding	8	c.1424+1254T>A
28	3884266	A	T	PASS	intron_variant	MODIFIER	CSGALNACT2	486786	transcript	XM_022412036.1	protein_coding	6	c.1241+1254T>A
28	3884266	A	T	PASS	intron_variant	MODIFIER	CSGALNACT2	486786	transcript	XM_022412034.1	protein_coding	7	c.1336+1254T>A
28	3884266	A	T	PASS	intron_variant	MODIFIER	CSGALNACT2	486786	transcript	XM_022412033.1	protein_coding	8	c.1424+1254T>A
28	3884266	A	T	PASS	intron_variant	MODIFIER	CSGALNACT2	486786	transcript	XM_022412037.1	protein_coding	6	c.1241+1254T>A
28	3922270	G	A	PASS	intron_variant	MODIFIER	CSGALNACT2	486786	transcript	XM_014109044.2	protein_coding	1	c.-280+12437C>T
28	3922270	G	A	PASS	intron_variant	MODIFIER	CSGALNACT2	486786	transcript	XM_014109045.2	protein_coding	1	c.-280+12437C>T
28	3922270	G	A	PASS	intron_variant	MODIFIER	CSGALNACT2	486786	transcript	XM_022412032.1	protein_coding	1	c.-280+12446C>T
28	3922270	G	A	PASS	intron_variant	MODIFIER	CSGALNACT2	486786	transcript	XM_022412038.1	protein_coding	1	c.-280+12437C>T
28	3922270	G	A	PASS	intron_variant	MODIFIER	CSGALNACT2	486786	transcript	XM_022412031.1	protein_coding	2	c.-279-15048C>T
28	3922270	G	A	PASS	intron_variant	MODIFIER	CSGALNACT2	486786	transcript	XM_014109046.2	protein_coding	1	c.-280+12437C>T
28	3922270	G	A	PASS	intron_variant	MODIFIER	CSGALNACT2	486786	transcript	XM_022412036.1	protein_coding	1	c.-280+12437C>T
28	3922270	G	A	PASS	intron_variant	MODIFIER	CSGALNACT2	486786	transcript	XM_022412034.1	protein_coding	1	c.-280+12437C>T
28	3922270	G	A	PASS	intron_variant	MODIFIER	CSGALNACT2	486786	transcript	XM_022412033.1	protein_coding	1	c.-280+12437C>T
28	3922270	G	A	PASS	intron_variant	MODIFIER	CSGALNACT2	486786	transcript	XM_022412037.1	protein_coding	1	c.-280+12437C>T
28	3922270	G	A	PASS	intron_variant	MODIFIER	CSGALNACT2	486786	transcript	XM_022412035.1	protein_coding	1	c.-280+12437C>T
28	3922270	G	A	PASS	intron_variant	MODIFIER	CSGALNACT2	486786	transcript	XM_022412045.1	protein_coding	1	c.-280+12437C>T
28	3922270	G	A	PASS	intron_variant	MODIFIER	CSGALNACT2	486786	transcript	XR_002620675.1	pseudogene	1	n.146+12437C>T
28	3922270	G	A	PASS	intron_variant	MODIFIER	CSGALNACT2	486786	transcript	XM_022412040.1	protein_coding	1	c.-280+12437C>T
28	3922270	G	A	PASS	intron_variant	MODIFIER	CSGALNACT2	486786	transcript	XM_022412043.1	protein_coding	1	c.-280+12437C>T
28	3922270	G	A	PASS	intron_variant	MODIFIER	CSGALNACT2	486786	transcript	XR_002620676.1	pseudogene	1	n.146+12437C>T
28	3922270	G	A	PASS	intron_variant	MODIFIER	CSGALNACT2	486786	transcript	XM_022412039.1	protein_coding	1	c.-280+12437C>T
28	3922270	G	A	PASS	intron_variant	MODIFIER	CSGALNACT2	486786	transcript	XM_022412042.1	protein_coding	1	c.-280+12437C>T
28	3922270	G	A	PASS	intron_variant	MODIFIER	CSGALNACT2	486786	transcript	XM_022412041.1	protein_coding	1	c.-280+12437C>T
28	3922270	G	A	PASS	intron_variant	MODIFIER	CSGALNACT2	486786	transcript	XM_022412044.1	protein_coding	1	c.-280+12437C>T
28	4764713	A	G	PASS	intergenic_region	MODIFIER	MIR8815-1-LOC111092997	104794961-111092997	intergenic_region	104794961-111092997		-1	n.4764713A>G
28	7018255	A	T	GATKstd	intron_variant	MODIFIER	KIF11	477769	transcript	XM_534964.6	protein_coding	16	c.2160+873A>T
28	9568363	T	C	PASS	upstream_gene_variant	MODIFIER	ZNF518A	100687589	transcript	XM_005637570.3	protein_coding	-1	c.-24561T>C
28	9568363	T	C	PASS	upstream_gene_variant	MODIFIER	ZNF518A	100687589	transcript	XM_022411934.1	protein_coding	-1	c.-24561T>C
28	9568363	T	C	PASS	upstream_gene_variant	MODIFIER	ZNF518A	100687589	transcript	XM_022411935.1	protein_coding	-1	c.-24561T>C
28	9568363	T	C	PASS	upstream_gene_variant	MODIFIER	ZNF518A	100687589	transcript	XR_002620589.1	pseudogene	-1	n.-4355T>C
28	9568363	T	C	PASS	upstream_gene_variant	MODIFIER	ZNF518A	100687589	transcript	XR_002620590.1	pseudogene	-1	n.-4355T>C
28	9568363	T	C	PASS	upstream_gene_variant	MODIFIER	ZNF518A	100687589	transcript	XR_002620591.1	pseudogene	-1	n.-4355T>C
28	9568363	T	C	PASS	upstream_gene_variant	MODIFIER	ZNF518A	100687589	transcript	XM_014108953.2	protein_coding	-1	c.-24561T>C
28	9568363	T	C	PASS	upstream_gene_variant	MODIFIER	ZNF518A	100687589	transcript	XM_022411933.1	protein_coding	-1	c.-24561T>C
28	9568363	T	C	PASS	upstream_gene_variant	MODIFIER	ZNF518A	100687589	transcript	XM_022411936.1	protein_coding	-1	c.-24561T>C
28	9568363	T	C	PASS	upstream_gene_variant	MODIFIER	ZNF518A	100687589	transcript	XM_005637572.3	protein_coding	-1	c.-24561T>C
28	9568363	T	C	PASS	upstream_gene_variant	MODIFIER	ZNF518A	100687589	transcript	XM_005637571.3	protein_coding	-1	c.-24561T>C
28	9568363	T	C	PASS	downstream_gene_variant	MODIFIER	LOC111093017	111093017	transcript	XR_002620592.1	pseudogene	-1	n.*3398A>G
28	9568363	T	C	PASS	intergenic_region	MODIFIER	LOC111092987-LOC111093017	111092987-111093017	intergenic_region	111092987-111093017		-1	n.9568363T>C
28	10330733	G	A	GATKstd	intron_variant	MODIFIER	LOC486817	486817	transcript	XM_022411787.1	protein_coding	7	c.825-564G>A
28	10330733	G	A	GATKstd	intron_variant	MODIFIER	LOC486817	486817	transcript	XM_022411790.1	protein_coding	8	c.708-564G>A
28	10330733	G	A	GATKstd	intron_variant	MODIFIER	LOC486817	486817	transcript	XM_005637579.3	protein_coding	7	c.333-564G>A
28	10330733	G	A	GATKstd	intron_variant	MODIFIER	LOC486817	486817	transcript	XM_022411788.1	protein_coding	6	c.759-564G>A
28	10330733	G	A	GATKstd	intron_variant	MODIFIER	LOC486817	486817	transcript	XM_005637578.3	protein_coding	7	c.333-564G>A
28	10330733	G	A	GATKstd	intron_variant	MODIFIER	LOC486817	486817	transcript	XM_022411789.1	protein_coding	8	c.708-564G>A
28	10330733	G	A	GATKstd	intron_variant	MODIFIER	LOC486817	486817	transcript	XM_022411792.1	protein_coding	3	c.333-564G>A
28	10330733	G	A	GATKstd	intron_variant	MODIFIER	LOC486817	486817	transcript	XM_022411791.1	protein_coding	3	c.333-564G>A
28	11148190	C	T	PASS	intron_variant	MODIFIER	CRTAC1	608827	transcript	XM_014109024.2	protein_coding	2	c.201-1983G>A
28	11148190	C	T	PASS	intron_variant	MODIFIER	CRTAC1	608827	transcript	XM_845961.5	protein_coding	2	c.201-1983G>A
28	11195895	C	T	PASS	intron_variant	MODIFIER	CRTAC1	608827	transcript	XM_014109024.2	protein_coding	2	c.200+13731G>A
28	11195895	C	T	PASS	intron_variant	MODIFIER	CRTAC1	608827	transcript	XM_845961.5	protein_coding	2	c.200+13731G>A
28	11223690	C	A	PASS	intron_variant	MODIFIER	CRTAC1	608827	transcript	XM_014109024.2	protein_coding	1	c.-1+3189G>T
28	11223690	C	A	PASS	intron_variant	MODIFIER	CRTAC1	608827	transcript	XM_845961.5	protein_coding	1	c.-1+3189G>T
28	11292808	G	A	PASS	intron_variant	MODIFIER	LOC111093022	111093022	transcript	XR_002620599.1	pseudogene	3	n.1501+2728G>A
28	11292808	G	A	PASS	intron_variant	MODIFIER	LOC111093022	111093022	transcript	XR_002620601.1	pseudogene	2	n.1090+3702G>A
28	11292808	G	A	PASS	intron_variant	MODIFIER	LOC111093022	111093022	transcript	XR_002620600.1	pseudogene	2	n.1090+3702G>A
28	11292808	G	A	PASS	intron_variant	MODIFIER	LOC111093022	111093022	transcript	XR_002620597.1	pseudogene	2	n.1090+3702G>A
28	11292808	G	A	PASS	intron_variant	MODIFIER	LOC111093022	111093022	transcript	XR_002620603.1	pseudogene	2	n.991+3800G>A
28	11292808	G	A	PASS	intron_variant	MODIFIER	LOC111093022	111093022	transcript	XR_002620602.1	pseudogene	2	n.991+3800G>A
28	11292808	G	A	PASS	intron_variant	MODIFIER	LOC111093022	111093022	transcript	XR_002620598.1	pseudogene	2	n.991+3800G>A
28	11292808	G	A	PASS	intron_variant	MODIFIER	LOC111093022	111093022	transcript	XR_002620604.1	pseudogene	2	n.613+4176G>A
28	11306894	G	A	PASS	intergenic_region	MODIFIER	LOC111093022-R3HCC1L	111093022-486829	intergenic_region	111093022-486829		-1	n.11306894G>A
28	11445820	T	C	PASS	intergenic_region	MODIFIER	LOXL4-PYROXD2	486830-100856193	intergenic_region	486830-100856193		-1	n.11445820T>C
28	12036905	T	C	PASS	intron_variant	MODIFIER	HPSE2	486831	transcript	XM_845218.5	protein_coding	3	c.610+112936A>G
28	12036905	T	C	PASS	intron_variant	MODIFIER	HPSE2	486831	transcript	XM_022411603.1	protein_coding	3	c.610+112936A>G
28	12042803	T	C	PASS	intron_variant	MODIFIER	HPSE2	486831	transcript	XM_845218.5	protein_coding	3	c.610+107038A>G
28	12042803	T	C	PASS	intron_variant	MODIFIER	HPSE2	486831	transcript	XM_022411603.1	protein_coding	3	c.610+107038A>G
28	12061407	A	T	PASS	intron_variant	MODIFIER	HPSE2	486831	transcript	XM_845218.5	protein_coding	3	c.610+88434T>A
28	12061407	A	T	PASS	intron_variant	MODIFIER	HPSE2	486831	transcript	XM_022411603.1	protein_coding	3	c.610+88434T>A
28	12064084	C	T	PASS	intron_variant	MODIFIER	HPSE2	486831	transcript	XM_845218.5	protein_coding	3	c.610+85757G>A
28	12064084	C	T	PASS	intron_variant	MODIFIER	HPSE2	486831	transcript	XM_022411603.1	protein_coding	3	c.610+85757G>A
28	12076198	GCTCT	G	PASS	downstream_gene_variant	MODIFIER	LOC111092929	111092929	transcript	XR_002620413.1	pseudogene	-1	n.*3957_*3960delCTCT
28	12076198	GCTCT	G	PASS	intron_variant	MODIFIER	HPSE2	486831	transcript	XM_845218.5	protein_coding	3	c.610+73639_610+73642delAGAG
28	12076198	GCTCT	G	PASS	intron_variant	MODIFIER	HPSE2	486831	transcript	XM_022411603.1	protein_coding	3	c.610+73639_610+73642delAGAG
28	12076198	GCTCT	G	PASS	intron_variant	MODIFIER	LOC111092929	111092929	transcript	XR_002620412.1	pseudogene	2	n.348+4238_348+4241delCTCT
28	12088999	G	C	PASS	intron_variant	MODIFIER	HPSE2	486831	transcript	XM_845218.5	protein_coding	3	c.610+60842C>G
28	12088999	G	C	PASS	intron_variant	MODIFIER	HPSE2	486831	transcript	XM_022411603.1	protein_coding	3	c.610+60842C>G
28	12088999	G	C	PASS	intron_variant	MODIFIER	LOC111092929	111092929	transcript	XR_002620412.1	pseudogene	2	n.349-11115G>C
28	12119338	C	T	PASS	intron_variant	MODIFIER	HPSE2	486831	transcript	XM_845218.5	protein_coding	3	c.610+30503G>A
28	12119338	C	T	PASS	intron_variant	MODIFIER	HPSE2	486831	transcript	XM_022411603.1	protein_coding	3	c.610+30503G>A
28	12121989	C	T	PASS	intron_variant	MODIFIER	HPSE2	486831	transcript	XM_845218.5	protein_coding	3	c.610+27852G>A
28	12121989	C	T	PASS	intron_variant	MODIFIER	HPSE2	486831	transcript	XM_022411603.1	protein_coding	3	c.610+27852G>A
28	12124879	G	T	PASS	intron_variant	MODIFIER	HPSE2	486831	transcript	XM_845218.5	protein_coding	3	c.610+24962C>A
28	12124879	G	T	PASS	intron_variant	MODIFIER	HPSE2	486831	transcript	XM_022411603.1	protein_coding	3	c.610+24962C>A
28	12125342	C	T	PASS	intron_variant	MODIFIER	HPSE2	486831	transcript	XM_845218.5	protein_coding	3	c.610+24499G>A
28	12125342	C	T	PASS	intron_variant	MODIFIER	HPSE2	486831	transcript	XM_022411603.1	protein_coding	3	c.610+24499G>A
28	12143516	T	C	PASS	intron_variant	MODIFIER	HPSE2	486831	transcript	XM_845218.5	protein_coding	3	c.610+6325A>G
28	12143516	T	C	PASS	intron_variant	MODIFIER	HPSE2	486831	transcript	XM_022411603.1	protein_coding	3	c.610+6325A>G
28	12151670	C	T	PASS	intron_variant	MODIFIER	HPSE2	486831	transcript	XM_845218.5	protein_coding	2	c.449-1668G>A
28	12151670	C	T	PASS	intron_variant	MODIFIER	HPSE2	486831	transcript	XM_022411603.1	protein_coding	2	c.449-1668G>A
28	12155792	A	T	PASS	intron_variant	MODIFIER	HPSE2	486831	transcript	XM_845218.5	protein_coding	2	c.449-5790T>A
28	12155792	A	T	PASS	intron_variant	MODIFIER	HPSE2	486831	transcript	XM_022411603.1	protein_coding	2	c.449-5790T>A
28	12157387	T	A	GATKstd	intron_variant	MODIFIER	HPSE2	486831	transcript	XM_845218.5	protein_coding	2	c.449-7385A>T
28	12157387	T	A	GATKstd	intron_variant	MODIFIER	HPSE2	486831	transcript	XM_022411603.1	protein_coding	2	c.449-7385A>T
28	12157751	T	C	PASS	intron_variant	MODIFIER	HPSE2	486831	transcript	XM_845218.5	protein_coding	2	c.449-7749A>G
28	12157751	T	C	PASS	intron_variant	MODIFIER	HPSE2	486831	transcript	XM_022411603.1	protein_coding	2	c.449-7749A>G
28	12170794	T	C	PASS	intron_variant	MODIFIER	HPSE2	486831	transcript	XM_845218.5	protein_coding	2	c.449-20792A>G
28	12170794	T	C	PASS	intron_variant	MODIFIER	HPSE2	486831	transcript	XM_022411603.1	protein_coding	2	c.449-20792A>G
28	12291019	G	T	PASS	missense_variant	MODERATE	CNNM1	486833	transcript	XM_005637603.3	protein_coding	1	c.508G>T	p.Asp170Tyr
28	12291019	G	T	PASS	missense_variant	MODERATE	CNNM1	486833	transcript	XM_022411675.1	protein_coding	1	c.508G>T	p.Asp170Tyr
28	12291019	G	T	PASS	missense_variant	MODERATE	CNNM1	486833	transcript	XM_022411674.1	protein_coding	1	c.508G>T	p.Asp170Tyr
28	12291019	G	T	PASS	missense_variant	MODERATE	CNNM1	486833	transcript	XM_005637604.3	protein_coding	1	c.508G>T	p.Asp170Tyr
28	12291019	G	T	PASS	missense_variant	MODERATE	CNNM1	486833	transcript	XM_022411673.1	protein_coding	1	c.508G>T	p.Asp170Tyr
28	12291019	G	T	PASS	missense_variant	MODERATE	CNNM1	486833	transcript	XM_543962.6	protein_coding	1	c.508G>T	p.Asp170Tyr
28	12291019	G	T	PASS	intron_variant	MODIFIER	LOC111092951	111092951	transcript	XR_002620442.1	pseudogene	4	n.1253+3427C>A
28	12291019	G	T	PASS	intron_variant	MODIFIER	LOC111092951	111092951	transcript	XR_002620443.1	pseudogene	4	n.1253+3427C>A
28	12311422	GACGCTCAACC	G	PASS	upstream_gene_variant	MODIFIER	LOC111092951	111092951	transcript	XR_002620442.1	pseudogene	-1	n.-1419_-1410delGGTTGAGCGT
28	12311422	GACGCTCAACC	G	PASS	upstream_gene_variant	MODIFIER	LOC111092951	111092951	transcript	XR_002620443.1	pseudogene	-1	n.-1419_-1410delGGTTGAGCGT
28	12311422	GACGCTCAACC	G	PASS	intron_variant	MODIFIER	CNNM1	486833	transcript	XM_005637603.3	protein_coding	1	c.1565-3442_1565-3433delACGCTCAACC
28	12311422	GACGCTCAACC	G	PASS	intron_variant	MODIFIER	CNNM1	486833	transcript	XM_022411675.1	protein_coding	1	c.1565-3442_1565-3433delACGCTCAACC
28	12311422	GACGCTCAACC	G	PASS	intron_variant	MODIFIER	CNNM1	486833	transcript	XM_022411674.1	protein_coding	1	c.1565-3442_1565-3433delACGCTCAACC
28	12311422	GACGCTCAACC	G	PASS	intron_variant	MODIFIER	CNNM1	486833	transcript	XM_005637604.3	protein_coding	1	c.1565-3442_1565-3433delACGCTCAACC
28	12311422	GACGCTCAACC	G	PASS	intron_variant	MODIFIER	CNNM1	486833	transcript	XM_022411673.1	protein_coding	1	c.1565-3442_1565-3433delACGCTCAACC
28	12311422	GACGCTCAACC	G	PASS	intron_variant	MODIFIER	CNNM1	486833	transcript	XM_543962.6	protein_coding	1	c.1565-3442_1565-3433delACGCTCAACC
28	12412563	C	T	PASS	intergenic_region	MODIFIER	GOT1-LOC111093047	486834-111093047	intergenic_region	486834-111093047		-1	n.12412563C>T
28	12420616	G	A	PASS	intergenic_region	MODIFIER	GOT1-LOC111093047	486834-111093047	intergenic_region	486834-111093047		-1	n.12420616G>A
28	12426540	G	A	GATKstd	intergenic_region	MODIFIER	GOT1-LOC111093047	486834-111093047	intergenic_region	486834-111093047		-1	n.12426540G>A
28	12460701	C	CCGG	PASS	downstream_gene_variant	MODIFIER	LOC111093047	111093047	transcript	XM_022411978.1	protein_coding	-1	c.*3002_*3003insCCG
28	12460701	C	CCGG	PASS	intergenic_region	MODIFIER	GOT1-LOC111093047	486834-111093047	intergenic_region	486834-111093047		-1	n.12460701_12460702insCGG
29	13117488	T	C	PASS	3_prime_UTR_variant	MODIFIER	NKAIN3	609791	transcript	XM_005638010.3	protein_coding	8	c.*4992T>C
29	13117488	T	C	PASS	3_prime_UTR_variant	MODIFIER	NKAIN3	609791	transcript	XM_005638011.3	protein_coding	6	c.*11536T>C
2	73943520	A	G	GATKstd	intron_variant	MODIFIER	EXTL1	487363	transcript	XM_005617768.3	protein_coding	1	c.779+1264T>C
2	73943520	A	G	GATKstd	intron_variant	MODIFIER	EXTL1	487363	transcript	XM_544489.6	protein_coding	1	c.779+1264T>C
2	73943520	A	G	GATKstd	intron_variant	MODIFIER	EXTL1	487363	transcript	XR_291686.3	pseudogene	1	n.1699+1264T>C
2	73943520	A	G	GATKstd	intron_variant	MODIFIER	EXTL1	487363	transcript	XM_014110424.2	protein_coding	1	c.779+1264T>C
2	76436961	C	T	PASS	intron_variant	MODIFIER	EPHB2	487380	transcript	XM_005617823.3	protein_coding	8	c.1700-2235G>A
2	76436961	C	T	PASS	intron_variant	MODIFIER	EPHB2	487380	transcript	XM_005617824.3	protein_coding	8	c.1697-2235G>A
2	76436961	C	T	PASS	intron_variant	MODIFIER	EPHB2	487380	transcript	XM_014110690.2	protein_coding	8	c.1607-2235G>A
2	77306533	G	A	PASS	intron_variant	MODIFIER	HSPG2	403440	transcript	XM_022414944.1	protein_coding	4	c.422-2562G>A		WARNING_TRANSCRIPT_NO_STOP_CODON
2	80235924	G	A	GATKstd	intron_variant	MODIFIER	IGSF21	478214	transcript	XM_005617937.3	protein_coding	2	c.183+16447C>T
30	231170	T	C	PASS	intergenic_region	MODIFIER	COR4F25-LOC100688948	487455-100688948	intergenic_region	487455-100688948		-1	n.231170T>C
30	19965820	T	C	PASS	intron_variant	MODIFIER	UNC13C	487564	transcript	XM_022412685.1	protein_coding	22	c.5069+930T>C
30	19965820	T	C	PASS	intron_variant	MODIFIER	UNC13C	487564	transcript	XM_022412690.1	protein_coding	21	c.5063+930T>C
30	19965820	T	C	PASS	intron_variant	MODIFIER	UNC13C	487564	transcript	XM_022412691.1	protein_coding	21	c.5063+930T>C
30	19965820	T	C	PASS	intron_variant	MODIFIER	UNC13C	487564	transcript	XM_022412686.1	protein_coding	22	c.5069+930T>C
30	19965820	T	C	PASS	intron_variant	MODIFIER	UNC13C	487564	transcript	XM_022412687.1	protein_coding	23	c.5069+930T>C
30	19965820	T	C	PASS	intron_variant	MODIFIER	UNC13C	487564	transcript	XM_022412688.1	protein_coding	21	c.5069+930T>C
30	19965820	T	C	PASS	intron_variant	MODIFIER	UNC13C	487564	transcript	XM_022412689.1	protein_coding	21	c.5069+930T>C
30	19965820	T	C	PASS	intron_variant	MODIFIER	UNC13C	487564	transcript	XM_014109625.2	protein_coding	22	c.5069+930T>C
30	19965839	G	T	PASS	intron_variant	MODIFIER	UNC13C	487564	transcript	XM_022412685.1	protein_coding	22	c.5069+949G>T
30	19965839	G	T	PASS	intron_variant	MODIFIER	UNC13C	487564	transcript	XM_022412690.1	protein_coding	21	c.5063+949G>T
30	19965839	G	T	PASS	intron_variant	MODIFIER	UNC13C	487564	transcript	XM_022412691.1	protein_coding	21	c.5063+949G>T
30	19965839	G	T	PASS	intron_variant	MODIFIER	UNC13C	487564	transcript	XM_022412686.1	protein_coding	22	c.5069+949G>T
30	19965839	G	T	PASS	intron_variant	MODIFIER	UNC13C	487564	transcript	XM_022412687.1	protein_coding	23	c.5069+949G>T
30	19965839	G	T	PASS	intron_variant	MODIFIER	UNC13C	487564	transcript	XM_022412688.1	protein_coding	21	c.5069+949G>T
30	19965839	G	T	PASS	intron_variant	MODIFIER	UNC13C	487564	transcript	XM_022412689.1	protein_coding	21	c.5069+949G>T
30	19965839	G	T	PASS	intron_variant	MODIFIER	UNC13C	487564	transcript	XM_014109625.2	protein_coding	22	c.5069+949G>T
31	388247	C	T	PASS	intron_variant	MODIFIER	HTR1F	100683938	transcript	XM_005638742.3	protein_coding	3	c.-493+15494G>A
31	388247	C	T	PASS	intron_variant	MODIFIER	HTR1F	100683938	transcript	XM_022413150.1	protein_coding	1	c.-48+39720G>A
31	388247	C	T	PASS	intron_variant	MODIFIER	HTR1F	100683938	transcript	XM_005638743.3	protein_coding	3	c.-309+15494G>A
31	388247	C	T	PASS	intron_variant	MODIFIER	HTR1F	100683938	transcript	XM_005638744.3	protein_coding	2	c.-493+15494G>A
31	388247	C	T	PASS	intron_variant	MODIFIER	HTR1F	100683938	transcript	XM_022413146.1	protein_coding	2	c.-492-15537G>A
31	388247	C	T	PASS	intron_variant	MODIFIER	HTR1F	100683938	transcript	XM_022413147.1	protein_coding	2	c.-309+25461G>A
31	388247	C	T	PASS	intron_variant	MODIFIER	HTR1F	100683938	transcript	XM_022413144.1	protein_coding	3	c.-493+15494G>A
31	802185	ATATT	A	PASS	downstream_gene_variant	MODIFIER	LOC111093453	111093453	transcript	XR_002621607.1	pseudogene	-1	n.*1770_*1773delAATA
31	802185	ATATT	A	PASS	intron_variant	MODIFIER	CHMP2B	487675	transcript	XM_544799.6	protein_coding	2	c.126+1670_126+1673delAATA
31	1080353	G	T	PASS	3_prime_UTR_variant	MODIFIER	VGLL3	607015	transcript	XM_022413070.1	protein_coding	4	c.*2725G>T
31	1080353	G	T	PASS	3_prime_UTR_variant	MODIFIER	VGLL3	607015	transcript	XM_014109797.2	protein_coding	4	c.*2725G>T
31	1080353	G	T	PASS	intron_variant	MODIFIER	VGLL3	607015	transcript	XR_002621560.1	pseudogene	4	n.1219+2590G>T
31	1080353	G	T	PASS	intron_variant	MODIFIER	VGLL3	607015	transcript	XR_002621559.1	pseudogene	4	n.1219+2590G>T
31	1080353	G	T	PASS	intron_variant	MODIFIER	VGLL3	607015	transcript	XR_002621558.1	pseudogene	4	n.1219+2590G>T
31	1474956	G	A	GATKstd	intergenic_region	MODIFIER	LOC106558084-LOC106558107	106558084-106558107	intergenic_region	106558084-106558107		-1	n.1474956G>A
31	1497558	C	T	PASS	intergenic_region	MODIFIER	LOC106558084-LOC106558107	106558084-106558107	intergenic_region	106558084-106558107		-1	n.1497558C>T
31	1734640	C	T	PASS	intergenic_region	MODIFIER	LOC106558084-LOC106558107	106558084-106558107	intergenic_region	106558084-106558107		-1	n.1734640C>T
31	1771611	A	G	PASS	intergenic_region	MODIFIER	LOC106558084-LOC106558107	106558084-106558107	intergenic_region	106558084-106558107		-1	n.1771611A>G
31	1848625	T	A	PASS	intron_variant	MODIFIER	LOC106558107	106558107	transcript	XR_002621675.1	pseudogene	3	n.311+7469A>T
31	1848625	T	A	PASS	intron_variant	MODIFIER	LOC106558107	106558107	transcript	XR_001315042.2	pseudogene	2	n.284+10317A>T
31	1885483	T	TA	PASS	intron_variant	MODIFIER	CADM2	487680	transcript	XM_005638747.3	protein_coding	9	c.1091-4671_1091-4670insT
31	1885483	T	TA	PASS	intron_variant	MODIFIER	CADM2	487680	transcript	XM_022413323.1	protein_coding	8	c.740-4671_740-4670insT
31	1885483	T	TA	PASS	intron_variant	MODIFIER	CADM2	487680	transcript	XM_005638748.3	protein_coding	8	c.971-4671_971-4670insT
31	1885483	T	TA	PASS	intron_variant	MODIFIER	CADM2	487680	transcript	XM_544804.6	protein_coding	8	c.1064-4671_1064-4670insT
31	1931212	T	C	PASS	intron_variant	MODIFIER	CADM2	487680	transcript	XM_005638747.3	protein_coding	9	c.1090+16487A>G
31	1931212	T	C	PASS	intron_variant	MODIFIER	CADM2	487680	transcript	XM_022413323.1	protein_coding	8	c.739+16487A>G
31	1931212	T	C	PASS	intron_variant	MODIFIER	CADM2	487680	transcript	XM_005638748.3	protein_coding	8	c.970+33910A>G
31	1931212	T	C	PASS	intron_variant	MODIFIER	CADM2	487680	transcript	XM_544804.6	protein_coding	8	c.1063+16487A>G
31	1966138	C	G	PASS	intron_variant	MODIFIER	CADM2	487680	transcript	XM_005638747.3	protein_coding	7	c.792-838G>C
31	1966138	C	G	PASS	intron_variant	MODIFIER	CADM2	487680	transcript	XM_022413323.1	protein_coding	6	c.441-838G>C
31	1966138	C	G	PASS	intron_variant	MODIFIER	CADM2	487680	transcript	XM_005638748.3	protein_coding	7	c.792-838G>C
31	1966138	C	G	PASS	intron_variant	MODIFIER	CADM2	487680	transcript	XM_544804.6	protein_coding	6	c.765-838G>C
31	2048780	C	T	PASS	intron_variant	MODIFIER	CADM2	487680	transcript	XM_005638747.3	protein_coding	3	c.239-296G>A
31	2048780	C	T	PASS	intron_variant	MODIFIER	CADM2	487680	transcript	XM_022413323.1	protein_coding	2	c.-113-296G>A
31	2048780	C	T	PASS	intron_variant	MODIFIER	CADM2	487680	transcript	XM_005638748.3	protein_coding	3	c.239-296G>A
31	2048780	C	T	PASS	intron_variant	MODIFIER	CADM2	487680	transcript	XM_544804.6	protein_coding	2	c.212-296G>A
31	2142575	G	A	PASS	intron_variant	MODIFIER	CADM2	487680	transcript	XM_005638747.3	protein_coding	2	c.89-24148C>T
31	2142575	G	A	PASS	intron_variant	MODIFIER	CADM2	487680	transcript	XM_022413323.1	protein_coding	1	c.-263-24148C>T
31	2142575	G	A	PASS	intron_variant	MODIFIER	CADM2	487680	transcript	XM_005638748.3	protein_coding	2	c.89-24148C>T
31	2142575	G	A	PASS	intron_variant	MODIFIER	CADM2	487680	transcript	XM_544804.6	protein_coding	1	c.62-24148C>T
31	2228157	C	A	PASS	intron_variant	MODIFIER	CADM2	487680	transcript	XM_005638747.3	protein_coding	1	c.62-30815G>T
31	2228157	C	A	PASS	intron_variant	MODIFIER	CADM2	487680	transcript	XM_022413323.1	protein_coding	1	c.-264+99143G>T
31	2228157	C	A	PASS	intron_variant	MODIFIER	CADM2	487680	transcript	XM_005638748.3	protein_coding	1	c.62-30815G>T
31	2228157	C	A	PASS	intron_variant	MODIFIER	CADM2	487680	transcript	XM_544804.6	protein_coding	1	c.62-109730G>T
31	2931854	G	C	GATKstd	5_prime_UTR_variant	MODIFIER	CADM2	487680	transcript	XM_005638747.3	protein_coding	1	c.-402C>G
31	2931854	G	C	GATKstd	5_prime_UTR_variant	MODIFIER	CADM2	487680	transcript	XM_005638748.3	protein_coding	1	c.-402C>G
31	2931854	G	C	GATKstd	5_prime_UTR_variant	MODIFIER	CADM2	487680	transcript	XM_544804.6	protein_coding	1	c.-402C>G
31	3111370	C	T	PASS	intron_variant	MODIFIER	LOC111093519	111093519	transcript	XR_002621768.1	pseudogene	1	n.582+64862G>A
31	3111370	C	T	PASS	intron_variant	MODIFIER	LOC111093519	111093519	transcript	XR_002621769.1	pseudogene	1	n.582+64862G>A
31	3432870	G	A	PASS	intron_variant	MODIFIER	LOC111093471	111093471	transcript	XR_002621646.1	pseudogene	1	n.519-2797G>A
31	3481946	G	C	PASS	intergenic_region	MODIFIER	LOC111093471-LOC100688548	111093471-100688548	intergenic_region	111093471-100688548		-1	n.3481946G>C
31	3887773	T	A	PASS	intergenic_region	MODIFIER	LOC106558098-LOC100688627	106558098-100688627	intergenic_region	106558098-100688627		-1	n.3887773T>A
31	5761241	C	T	PASS	intron_variant	MODIFIER	GBE1	478380	transcript	XM_535555.5	protein_coding	1	c.134+18116C>T
31	6010757	C	T	PASS	3_prime_UTR_variant	MODIFIER	GBE1	478380	transcript	XM_535555.5	protein_coding	16	c.*2472C>T
31	6057726	C	G	PASS	intergenic_region	MODIFIER	GBE1-LOC106558085	478380-106558085	intergenic_region	478380-106558085		-1	n.6057726C>G
31	6153704	A	G	PASS	intergenic_region	MODIFIER	GBE1-LOC106558085	478380-106558085	intergenic_region	478380-106558085		-1	n.6153704A>G
31	23998131	TCA	T	PASS	intron_variant	MODIFIER	LTN1	100685637	transcript	XM_005638791.3	protein_coding	6	c.810+31_810+32delTG
32	26247081	C	A	PASS	downstream_gene_variant	MODIFIER	LOC111093610	111093610	transcript	XR_002621967.1	pseudogene	-1	n.*4640C>A
32	26247081	C	A	PASS	downstream_gene_variant	MODIFIER	LOC111093610	111093610	transcript	XR_002621969.1	pseudogene	-1	n.*4640C>A
32	26247081	C	A	PASS	downstream_gene_variant	MODIFIER	LOC111093610	111093610	transcript	XR_002621968.1	pseudogene	-1	n.*4640C>A
32	26247081	C	A	PASS	intron_variant	MODIFIER	PPA2	478500	transcript	XM_535679.6	protein_coding	10	c.966+3475G>T
32	26247081	C	A	PASS	intron_variant	MODIFIER	PPA2	478500	transcript	XM_014110046.2	protein_coding	9	c.846+3475G>T
32	26247081	C	A	PASS	intron_variant	MODIFIER	PPA2	478500	transcript	XR_002621966.1	pseudogene	9	n.904+3475G>T
33	5479446	TAG	T	PASS	intergenic_region	MODIFIER	CPOX-LOC102157336	487948-102157336	intergenic_region	487948-102157336		-1	n.5479447_5479448delAG
33	9468233	TA	T	PASS	intergenic_region	MODIFIER	LOC111093808-LOC111093707	111093808-111093707	intergenic_region	111093808-111093707		-1	n.9468234delA
33	10376796	G	A	PASS	intergenic_region	MODIFIER	LOC100682636-LOC111093740	100682636-111093740	intergenic_region	100682636-111093740		-1	n.10376796G>A
33	23675489	A	T	PASS	upstream_gene_variant	MODIFIER	LOC102157278	102157278	transcript	102157278	pseudogene	-1	n.-1655A>T
33	23675489	A	T	PASS	intergenic_region	MODIFIER	GSK3B-LOC102157278	478575-102157278	intergenic_region	478575-102157278		-1	n.23675489A>T
33	23717025	C	T	PASS	downstream_gene_variant	MODIFIER	GPR156	488000	transcript	XM_005639537.2	protein_coding	-1	c.*5677G>A
33	23717025	C	T	PASS	downstream_gene_variant	MODIFIER	GPR156	488000	transcript	XM_022413733.1	protein_coding	-1	c.*5677G>A
33	23717025	C	T	PASS	downstream_gene_variant	MODIFIER	GPR156	488000	transcript	XM_022413730.1	protein_coding	-1	c.*5677G>A
33	23717025	C	T	PASS	downstream_gene_variant	MODIFIER	GPR156	488000	transcript	XM_022413731.1	protein_coding	-1	c.*5677G>A
33	23717025	C	T	PASS	downstream_gene_variant	MODIFIER	GPR156	488000	transcript	XM_022413732.1	protein_coding	-1	c.*5677G>A
33	23717025	C	T	PASS	intron_variant	MODIFIER	LOC102157278	102157278	transcript	102157278	pseudogene	6	n.4220+3071C>T
33	23741557	TG	T	PASS	intron_variant	MODIFIER	GPR156	488000	transcript	XM_005639537.2	protein_coding	5	c.477+609delC
33	23741557	TG	T	PASS	intron_variant	MODIFIER	GPR156	488000	transcript	XM_022413733.1	protein_coding	5	c.237+609delC
33	23741557	TG	T	PASS	intron_variant	MODIFIER	GPR156	488000	transcript	XM_022413730.1	protein_coding	6	c.477+609delC
33	23741557	TG	T	PASS	intron_variant	MODIFIER	GPR156	488000	transcript	XM_022413731.1	protein_coding	5	c.477+609delC
33	23741557	TG	T	PASS	intron_variant	MODIFIER	GPR156	488000	transcript	XM_022413732.1	protein_coding	6	c.477+609delC
33	24077243	A	T	PASS	intron_variant	MODIFIER	HGD	478578	transcript	XM_022413913.1	protein_coding	11	c.825+708T>A
33	24077243	A	T	PASS	intron_variant	MODIFIER	LOC102151423	102151423	transcript	XR_002622298.1	pseudogene	1	n.614+713A>T
33	24077243	A	T	PASS	intron_variant	MODIFIER	HGD	478578	transcript	XM_535754.6	protein_coding	10	c.774+708T>A
33	24077243	A	T	PASS	intron_variant	MODIFIER	LOC102151423	102151423	transcript	XR_296417.3	pseudogene	2	n.860+3964A>T
33	24077243	A	T	PASS	intron_variant	MODIFIER	LOC102151423	102151423	transcript	XR_002622297.1	pseudogene	1	n.614+713A>T
33	24077243	A	T	PASS	intron_variant	MODIFIER	LOC102151423	102151423	transcript	XR_002622299.1	pseudogene	1	n.614+713A>T
33	24192973	A	G	PASS	intron_variant	MODIFIER	GTF2E1	488002	transcript	XM_014110222.2	protein_coding	5	c.1313+6826A>G
33	24192973	A	G	PASS	intron_variant	MODIFIER	GTF2E1	488002	transcript	XM_022413914.1	protein_coding	7	c.1313+6826A>G
33	24192973	A	G	PASS	intron_variant	MODIFIER	GTF2E1	488002	transcript	XM_014110226.2	protein_coding	5	c.1313+6826A>G
33	24192973	A	G	PASS	intron_variant	MODIFIER	GTF2E1	488002	transcript	XM_545124.6	protein_coding	5	c.1313+6826A>G
33	24192973	A	G	PASS	intron_variant	MODIFIER	GTF2E1	488002	transcript	XR_002622296.1	pseudogene	5	n.1462+6826A>G
33	24192973	A	G	PASS	intron_variant	MODIFIER	GTF2E1	488002	transcript	XM_014110224.2	protein_coding	5	c.1313+6826A>G
33	24192973	A	G	PASS	intron_variant	MODIFIER	GTF2E1	488002	transcript	XM_014110225.2	protein_coding	5	c.1313+6826A>G
33	24192973	A	G	PASS	intron_variant	MODIFIER	GTF2E1	488002	transcript	XM_022413915.1	protein_coding	6	c.1313+6826A>G
33	24192973	A	G	PASS	intron_variant	MODIFIER	GTF2E1	488002	transcript	XM_022413916.1	protein_coding	5	c.1313+6826A>G
33	24192973	A	G	PASS	intron_variant	MODIFIER	GTF2E1	488002	transcript	XM_014110223.2	protein_coding	5	c.1313+6826A>G
33	24214969	G	A	PASS	intergenic_region	MODIFIER	GTF2E1-STXBP5L	488002-100684760	intergenic_region	488002-100684760		-1	n.24214969G>A
33	24239092	C	A	PASS	intergenic_region	MODIFIER	GTF2E1-STXBP5L	488002-100684760	intergenic_region	488002-100684760		-1	n.24239092C>A
33	24524512	T	TC	PASS	intron_variant	MODIFIER	STXBP5L	100684760	transcript	XM_022414054.1	protein_coding	8	c.878-4600_878-4599insC
33	24524512	T	TC	PASS	intron_variant	MODIFIER	STXBP5L	100684760	transcript	XM_022414055.1	protein_coding	8	c.878-4600_878-4599insC
33	24524512	T	TC	PASS	intron_variant	MODIFIER	STXBP5L	100684760	transcript	XM_022414056.1	protein_coding	8	c.878-4600_878-4599insC
33	24524512	T	TC	PASS	intron_variant	MODIFIER	STXBP5L	100684760	transcript	XM_022414057.1	protein_coding	8	c.878-4600_878-4599insC
33	24524512	T	TC	PASS	intron_variant	MODIFIER	STXBP5L	100684760	transcript	XM_022414058.1	protein_coding	8	c.878-4600_878-4599insC
33	24524512	T	TC	PASS	intron_variant	MODIFIER	STXBP5L	100684760	transcript	XM_022414059.1	protein_coding	8	c.878-4600_878-4599insC
33	24798878	A	G	PASS	intron_variant	MODIFIER	POLQ	488003	transcript	XM_014110297.2	protein_coding	12	c.1975-4211T>C
33	25031679	C	T	PASS	intergenic_region	MODIFIER	GOLGB1-IQCB1	478581-478582	intergenic_region	478581-478582		-1	n.25031679C>T
33	25688960	G	T	PASS	upstream_gene_variant	MODIFIER	PARP15	608662	transcript	XM_022413832.1	protein_coding	-1	c.-678G>T
33	25688960	G	T	PASS	downstream_gene_variant	MODIFIER	DTX3L	478586	transcript	XM_535762.5	protein_coding	-1	c.*4785G>T
33	25688960	G	T	PASS	downstream_gene_variant	MODIFIER	DTX3L	478586	transcript	XM_005639561.3	protein_coding	-1	c.*4785G>T
33	25688960	G	T	PASS	downstream_gene_variant	MODIFIER	DTX3L	478586	transcript	XM_022413781.1	protein_coding	-1	c.*4785G>T
33	25688960	G	T	PASS	downstream_gene_variant	MODIFIER	DTX3L	478586	transcript	XM_022413780.1	protein_coding	-1	c.*4785G>T
33	25688960	G	T	PASS	intergenic_region	MODIFIER	DTX3L-PARP15	478586-608662	intergenic_region	478586-608662		-1	n.25688960G>T
33	25760574	G	A	PASS	upstream_gene_variant	MODIFIER	PARP14	608688	transcript	XM_845787.5	protein_coding	-1	c.-2761G>A
33	25760574	G	A	PASS	intergenic_region	MODIFIER	PARP15-PARP14	608662-608688	intergenic_region	608662-608688		-1	n.25760574G>A
33	25863688	GC	G	PASS	intron_variant	MODIFIER	HSPBAP1	478587	transcript	XM_535763.5	protein_coding	1	c.64+4308delG
33	25863688	GC	G	PASS	intron_variant	MODIFIER	HSPBAP1	478587	transcript	XM_014110227.2	protein_coding	1	c.64+4308delG
34	9814694	C	T	PASS	intergenic_region	MODIFIER	LOC111093919-LOC111093822	111093919-111093822	intergenic_region	111093919-111093822		-1	n.9814694C>T
34	18550389	TAAAGA	T	PASS	intergenic_region	MODIFIER	IGF2BP2-LOC607760	478662-607760	intergenic_region	478662-607760		-1	n.18550390_18550394delAAAGA
34	35230375	C	T	PASS	intergenic_region	MODIFIER	LOC100686524-LOC111093888	100686524-111093888	intergenic_region	100686524-111093888		-1	n.35230375C>T
34	35732130	T	G	PASS	upstream_gene_variant	MODIFIER	TNIK	488166	transcript	XM_014110370.2	protein_coding	-1	c.-152826A>C
34	35732130	T	G	PASS	upstream_gene_variant	MODIFIER	TNIK	488166	transcript	XM_005639917.3	protein_coding	-1	c.-152826A>C
34	35732130	T	G	PASS	upstream_gene_variant	MODIFIER	TNIK	488166	transcript	XM_014110371.2	protein_coding	-1	c.-152826A>C
34	35732130	T	G	PASS	upstream_gene_variant	MODIFIER	TNIK	488166	transcript	XM_014110372.2	protein_coding	-1	c.-152826A>C
34	35732130	T	G	PASS	upstream_gene_variant	MODIFIER	TNIK	488166	transcript	XM_014110373.2	protein_coding	-1	c.-152826A>C
34	35732130	T	G	PASS	intergenic_region	MODIFIER	TNIK-LOC111093943	488166-111093943	intergenic_region	488166-111093943		-1	n.35732130T>G
34	35947764	T	C	PASS	intron_variant	MODIFIER	PLD1	488167	transcript	XM_022414244.1	protein_coding	23	c.2596+1886A>G
34	36621333	G	GA	PASS	intron_variant	MODIFIER	FNDC3B	488169	transcript	XM_545293.5	protein_coding	22	c.3018-3940_3018-3939insA
34	40219684	A	T	PASS	intergenic_region	MODIFIER	LOC102156429-LOC111093867	102156429-111093867	intergenic_region	102156429-111093867		-1	n.40219684A>T
34	40944416	C	G	PASS	intron_variant	MODIFIER	LOC111093844	111093844	transcript	XR_002622519.1	pseudogene	2	n.243+14178C>G
35	21514	GTTA	G	PASS	intergenic_region	MODIFIER	CHR_START-LOC102155899	CHR_START-102155899	intergenic_region	CHR_START-102155899		-1	n.21515_21517delTTA
35	21520	GTATTATTATCAGTGAGTTCCTGTAT	G	PASS	intergenic_region	MODIFIER	CHR_START-LOC102155899	CHR_START-102155899	intergenic_region	CHR_START-102155899		-1	n.21521_21545delTATTATTATCAGTGAGTTCCTGTAT
35	21550	GTTGT	G	PASS	intergenic_region	MODIFIER	CHR_START-LOC102155899	CHR_START-102155899	intergenic_region	CHR_START-102155899		-1	n.21551_21554delTTGT
35	650470	T	A	PASS	intergenic_region	MODIFIER	LOC111094065-LOC100684184	111094065-100684184	intergenic_region	111094065-100684184		-1	n.650470T>A
35	666068	A	G	PASS	upstream_gene_variant	MODIFIER	LOC100684184	100684184	transcript	100684184	pseudogene	-1	n.-2337A>G
35	666068	A	G	PASS	intergenic_region	MODIFIER	LOC111094065-LOC100684184	111094065-100684184	intergenic_region	111094065-100684184		-1	n.666068A>G
35	721107	C	T	PASS	intron_variant	MODIFIER	DUSP22	606970	transcript	XM_005639969.3	protein_coding	4	c.188+1858C>T
35	721107	C	T	PASS	intron_variant	MODIFIER	DUSP22	606970	transcript	XM_005639971.3	protein_coding	4	c.188+1858C>T
35	726595	C	T	PASS	intron_variant	MODIFIER	DUSP22	606970	transcript	XM_005639969.3	protein_coding	4	c.189-1855C>T
35	726595	C	T	PASS	intron_variant	MODIFIER	DUSP22	606970	transcript	XM_005639971.3	protein_coding	4	c.189-4984C>T
35	1210358	C	T	PASS	intergenic_region	MODIFIER	EXOC2-LOC607301	478696-607301	intergenic_region	478696-607301		-1	n.1210358C>T
35	1275820	A	C	PASS	intergenic_region	MODIFIER	EXOC2-LOC607301	478696-607301	intergenic_region	478696-607301		-1	n.1275820A>C
35	1404004	G	A	PASS	intergenic_region	MODIFIER	LOC607301-LOC100684691	607301-100684691	intergenic_region	607301-100684691		-1	n.1404004G>A
35	1533278	C	A	PASS	intergenic_region	MODIFIER	LOC100684691-LOC111094071	100684691-111094071	intergenic_region	100684691-111094071		-1	n.1533278C>A
35	1728827	C	T	PASS	intergenic_region	MODIFIER	LOC111094071-LOC111094018	111094071-111094018	intergenic_region	111094071-111094018		-1	n.1728827C>T
35	1791972	G	T	PASS	intergenic_region	MODIFIER	LOC111094071-LOC111094018	111094071-111094018	intergenic_region	111094071-111094018		-1	n.1791972G>T
35	1795794	C	T	PASS	intergenic_region	MODIFIER	LOC111094071-LOC111094018	111094071-111094018	intergenic_region	111094071-111094018		-1	n.1795794C>T
35	1807420	C	G	PASS	intergenic_region	MODIFIER	LOC111094071-LOC111094018	111094071-111094018	intergenic_region	111094071-111094018		-1	n.1807420C>G
35	1814744	C	T	PASS	intergenic_region	MODIFIER	LOC111094071-LOC111094018	111094071-111094018	intergenic_region	111094071-111094018		-1	n.1814744C>T
35	2150650	T	G	GATKstd	intron_variant	MODIFIER	GMDS	488189	transcript	XM_014110499.2	protein_coding	10	c.1326+1149A>C
35	13365285	ATCTT	A	GATKIndelStd	intergenic_region	MODIFIER	RNF182-LOC111094001	488225-111094001	intergenic_region	488225-111094001		-1	n.13365286_13365289delTCTT
35	19379275	G	A	PASS	intron_variant	MODIFIER	CDKAL1	488240	transcript	NM_001284447.1	protein_coding	7	c.635+9429G>A
35	19379275	G	A	PASS	intron_variant	MODIFIER	CDKAL1	488240	transcript	XM_005640068.3	protein_coding	7	c.635+9429G>A
35	19379275	G	A	PASS	intron_variant	MODIFIER	CDKAL1	488240	transcript	XM_005640069.3	protein_coding	8	c.635+9429G>A
35	19379275	G	A	PASS	intron_variant	MODIFIER	CDKAL1	488240	transcript	XM_005640070.3	protein_coding	8	c.635+9429G>A
35	19379275	G	A	PASS	intron_variant	MODIFIER	CDKAL1	488240	transcript	XM_022414376.1	protein_coding	7	c.635+9429G>A
35	19379275	G	A	PASS	intron_variant	MODIFIER	CDKAL1	488240	transcript	XM_022414377.1	protein_coding	7	c.635+9429G>A
35	19379275	G	A	PASS	intron_variant	MODIFIER	CDKAL1	488240	transcript	XM_022414379.1	protein_coding	7	c.509+9429G>A
35	19424940	C	G	PASS	intron_variant	MODIFIER	CDKAL1	488240	transcript	NM_001284447.1	protein_coding	7	c.636-13171C>G
35	19424940	C	G	PASS	intron_variant	MODIFIER	CDKAL1	488240	transcript	XM_005640068.3	protein_coding	7	c.636-13171C>G
35	19424940	C	G	PASS	intron_variant	MODIFIER	CDKAL1	488240	transcript	XM_005640069.3	protein_coding	8	c.636-13171C>G
35	19424940	C	G	PASS	intron_variant	MODIFIER	CDKAL1	488240	transcript	XM_005640070.3	protein_coding	8	c.636-13171C>G
35	19424940	C	G	PASS	intron_variant	MODIFIER	CDKAL1	488240	transcript	XM_022414376.1	protein_coding	7	c.636-13171C>G
35	19424940	C	G	PASS	intron_variant	MODIFIER	CDKAL1	488240	transcript	XM_022414377.1	protein_coding	7	c.636-13171C>G
35	19424940	C	G	PASS	intron_variant	MODIFIER	CDKAL1	488240	transcript	XM_022414379.1	protein_coding	7	c.510-13171C>G
35	19446538	G	A	PASS	upstream_gene_variant	MODIFIER	LOC111094011	111094011	transcript	XR_002622915.1	pseudogene	-1	n.-1133C>T
35	19446538	G	A	PASS	intron_variant	MODIFIER	CDKAL1	488240	transcript	NM_001284447.1	protein_coding	8	c.739+8324G>A
35	19446538	G	A	PASS	intron_variant	MODIFIER	CDKAL1	488240	transcript	XM_005640068.3	protein_coding	8	c.739+8324G>A
35	19446538	G	A	PASS	intron_variant	MODIFIER	CDKAL1	488240	transcript	XM_005640069.3	protein_coding	9	c.739+8324G>A
35	19446538	G	A	PASS	intron_variant	MODIFIER	CDKAL1	488240	transcript	XM_005640070.3	protein_coding	9	c.739+8324G>A
35	19446538	G	A	PASS	intron_variant	MODIFIER	CDKAL1	488240	transcript	XM_022414376.1	protein_coding	8	c.739+8324G>A
35	19446538	G	A	PASS	intron_variant	MODIFIER	CDKAL1	488240	transcript	XM_022414377.1	protein_coding	8	c.739+8324G>A
35	19446538	G	A	PASS	intron_variant	MODIFIER	CDKAL1	488240	transcript	XM_022414379.1	protein_coding	8	c.613+8324G>A
35	19467125	G	A	PASS	intron_variant	MODIFIER	CDKAL1	488240	transcript	NM_001284447.1	protein_coding	8	c.739+28911G>A
35	19467125	G	A	PASS	intron_variant	MODIFIER	CDKAL1	488240	transcript	XM_005640068.3	protein_coding	8	c.739+28911G>A
35	19467125	G	A	PASS	intron_variant	MODIFIER	CDKAL1	488240	transcript	XM_005640069.3	protein_coding	9	c.739+28911G>A
35	19467125	G	A	PASS	intron_variant	MODIFIER	CDKAL1	488240	transcript	XM_005640070.3	protein_coding	9	c.739+28911G>A
35	19467125	G	A	PASS	intron_variant	MODIFIER	CDKAL1	488240	transcript	XM_022414376.1	protein_coding	8	c.739+28911G>A
35	19467125	G	A	PASS	intron_variant	MODIFIER	CDKAL1	488240	transcript	XM_022414377.1	protein_coding	8	c.739+28911G>A
35	19467125	G	A	PASS	intron_variant	MODIFIER	CDKAL1	488240	transcript	XM_022414379.1	protein_coding	8	c.613+28911G>A
35	19674504	C	T	PASS	intron_variant	MODIFIER	CDKAL1	488240	transcript	NM_001284447.1	protein_coding	12	c.1296+15698C>T
35	19674504	C	T	PASS	intron_variant	MODIFIER	CDKAL1	488240	transcript	XM_005640068.3	protein_coding	12	c.1296+15698C>T
35	19674504	C	T	PASS	intron_variant	MODIFIER	CDKAL1	488240	transcript	XM_005640069.3	protein_coding	13	c.1296+15698C>T
35	19674504	C	T	PASS	intron_variant	MODIFIER	CDKAL1	488240	transcript	XM_005640070.3	protein_coding	13	c.1296+15698C>T
35	19674504	C	T	PASS	intron_variant	MODIFIER	CDKAL1	488240	transcript	XM_022414376.1	protein_coding	11	c.1233+56665C>T
35	19674504	C	T	PASS	intron_variant	MODIFIER	CDKAL1	488240	transcript	XM_022414377.1	protein_coding	12	c.1296+15698C>T
35	19674504	C	T	PASS	intron_variant	MODIFIER	CDKAL1	488240	transcript	XM_022414379.1	protein_coding	12	c.1170+15698C>T
35	24284464	T	TCC	PASS	intron_variant	MODIFIER	BTN1A1	100855656	transcript	XM_022414584.1	protein_coding	2	c.416-370_416-369insCC
37	6239276	A	ATCCCTGGGTGGCGCAGCGGTTTGGCGCCTGCCTTTGGCCC	PASS	intergenic_region	MODIFIER	HECW2-LOC100855797	100685500-100855797	intergenic_region	100685500-100855797		-1	n.6239276_6239277insTCCCTGGGTGGCGCAGCGGTTTGGCGCCTGCCTTTGGCCC
38	18401900	C	T	GATKstd	intron_variant	MODIFIER	PBX1	488669	transcript	XM_022415308.1	protein_coding	7	c.*44-21392G>A
38	18401900	C	T	GATKstd	intron_variant	MODIFIER	PBX1	488669	transcript	XM_022415305.1	protein_coding	8	c.1201-21392G>A
38	23685355	G	A	PASS	downstream_gene_variant	MODIFIER	SUSD4	610891	transcript	XM_022415369.1	protein_coding	-1	c.*528G>A
38	23685355	G	A	PASS	downstream_gene_variant	MODIFIER	SUSD4	610891	transcript	XM_022415370.1	protein_coding	-1	c.*761G>A
38	23685355	G	A	PASS	intergenic_region	MODIFIER	SUSD4-TLR5	610891-488605	intergenic_region	610891-488605		-1	n.23685355G>A
38	23689538	C	A	PASS	downstream_gene_variant	MODIFIER	SUSD4	610891	transcript	XM_022415369.1	protein_coding	-1	c.*4711C>A
38	23689538	C	A	PASS	downstream_gene_variant	MODIFIER	SUSD4	610891	transcript	XM_022415370.1	protein_coding	-1	c.*4944C>A
38	23689538	C	A	PASS	intergenic_region	MODIFIER	SUSD4-TLR5	610891-488605	intergenic_region	610891-488605		-1	n.23689538C>A
38	23696626	CTTTT	C	PASS	upstream_gene_variant	MODIFIER	TLR5	488605	transcript	XM_022415290.1	protein_coding	-1	c.-5406_-5403delTTTT
38	23696626	CTTTT	C	PASS	intergenic_region	MODIFIER	SUSD4-TLR5	610891-488605	intergenic_region	610891-488605		-1	n.23696627_23696630delTTTT
38	23696631	ATCCG	A	PASS	upstream_gene_variant	MODIFIER	TLR5	488605	transcript	XM_022415290.1	protein_coding	-1	c.-5401_-5398delTCCG
38	23696631	ATCCG	A	PASS	intergenic_region	MODIFIER	SUSD4-TLR5	610891-488605	intergenic_region	610891-488605		-1	n.23696632_23696635delTCCG
38	23708679	G	A	PASS	downstream_gene_variant	MODIFIER	TLR5	488605	transcript	XM_022415290.1	protein_coding	-1	c.*3365G>A
38	23708679	G	A	PASS	downstream_gene_variant	MODIFIER	TLR5	488605	transcript	XM_005640757.2	protein_coding	-1	c.*3365G>A
38	23708679	G	A	PASS	downstream_gene_variant	MODIFIER	TLR5	488605	transcript	NM_001197176.1	protein_coding	-1	c.*3365G>A
38	23708679	G	A	PASS	intergenic_region	MODIFIER	TLR5-DISP1	488605-488604	intergenic_region	488605-488604		-1	n.23708679G>A
3	20794038	C	CA	PASS	intron_variant	MODIFIER	LOC111095148	111095148	transcript	XR_002624910.1	pseudogene	1	n.104+8618_104+8619insT
3	58192132	C	T	PASS	intron_variant	MODIFIER	ADAMTS7	488775	transcript	XM_014112341.2	protein_coding	4	c.864+42C>T
3	86238098	GAAC	G	PASS	intron_variant	MODIFIER	PPARGC1A	479127	transcript	XM_022417271.1	protein_coding	3	c.250-3027_250-3025delAAC
3	86238098	GAAC	G	PASS	intron_variant	MODIFIER	PPARGC1A	479127	transcript	XM_014112658.2	protein_coding	3	c.199-3027_199-3025delAAC
3	86238098	GAAC	G	PASS	intron_variant	MODIFIER	PPARGC1A	479127	transcript	XM_005618656.3	protein_coding	2	c.226-3027_226-3025delAAC
3	86238098	GAAC	G	PASS	intron_variant	MODIFIER	PPARGC1A	479127	transcript	XM_846648.5	protein_coding	2	c.229-3027_229-3025delAAC
3	87154976	T	A	PASS	intron_variant	MODIFIER	LOC488857	488857	transcript	XM_014112662.2	protein_coding	1	c.143-2091A>T
4	21724687	T	C	PASS	upstream_gene_variant	MODIFIER	PCBD1	609680	transcript	XM_005618986.3	protein_coding	-1	c.-1301A>G
4	21724687	T	C	PASS	intergenic_region	MODIFIER	PCBD1-LOC111095475	609680-111095475	intergenic_region	609680-111095475		-1	n.21724687T>C
4	21812348	C	T	PASS	intergenic_region	MODIFIER	PCBD1-LOC111095475	609680-111095475	intergenic_region	609680-111095475		-1	n.21812348C>T
4	21817255	G	A	PASS	intergenic_region	MODIFIER	PCBD1-LOC111095475	609680-111095475	intergenic_region	609680-111095475		-1	n.21817255G>A
4	21963406	C	G	PASS	intergenic_region	MODIFIER	LOC111095475-UNC5B	111095475-479239	intergenic_region	111095475-479239		-1	n.21963406C>G
4	25497600	G	T	PASS	downstream_gene_variant	MODIFIER	LOC102154060	102154060	transcript	XR_001315992.2	pseudogene	-1	n.*2946G>T
4	25497600	G	T	PASS	intergenic_region	MODIFIER	LOC102154060-LOC111095499	102154060-111095499	intergenic_region	102154060-111095499		-1	n.25497600G>T
4	25584535	A	C	GATKstd	3_prime_UTR_variant	MODIFIER	ZNF503	489058	transcript	XM_014112916.2	protein_coding	2	c.*543T>G
4	25584535	A	C	GATKstd	upstream_gene_variant	MODIFIER	LOC111095499	111095499	transcript	XR_002625733.1	pseudogene	-1	n.-2383T>G
4	25584535	A	C	GATKstd	upstream_gene_variant	MODIFIER	LOC102154314	102154314	transcript	XM_005619076.2	protein_coding	-1	c.-4019A>C
4	25889220	G	T	PASS	intron_variant	MODIFIER	LRMDA	610244	transcript	XM_005619077.3	protein_coding	2	c.131+271588G>T
4	25889220	G	T	PASS	intron_variant	MODIFIER	LRMDA	610244	transcript	XM_022417594.1	protein_coding	2	c.107+271588G>T
4	25889221	G	T	PASS	intron_variant	MODIFIER	LRMDA	610244	transcript	XM_005619077.3	protein_coding	2	c.131+271589G>T
4	25889221	G	T	PASS	intron_variant	MODIFIER	LRMDA	610244	transcript	XM_022417594.1	protein_coding	2	c.107+271589G>T
4	26151405	GC	G	PASS	intron_variant	MODIFIER	LRMDA	610244	transcript	XM_005619077.3	protein_coding	2	c.132-26194delC
4	26151405	GC	G	PASS	intron_variant	MODIFIER	LRMDA	610244	transcript	XM_022417594.1	protein_coding	2	c.108-26194delC
4	35591569	TC	T	PASS	upstream_gene_variant	MODIFIER	MCC	611208	transcript	XM_014112973.2	protein_coding	-1	c.-173327delG
4	35591569	TC	T	PASS	intron_variant	MODIFIER	MCC	611208	transcript	XM_014112969.2	protein_coding	1	c.57+547delG
4	35591569	TC	T	PASS	intron_variant	MODIFIER	MCC	611208	transcript	XM_022417636.1	protein_coding	1	c.57+547delG
4	35591569	TC	T	PASS	intron_variant	MODIFIER	MCC	611208	transcript	XM_005619142.3	protein_coding	1	c.57+547delG
4	35591569	TC	T	PASS	intron_variant	MODIFIER	MCC	611208	transcript	XM_022417637.1	protein_coding	1	c.-223+547delG
4	35591569	TC	T	PASS	intron_variant	MODIFIER	MCC	611208	transcript	XM_022417632.1	protein_coding	1	c.57+547delG
4	35591569	TC	T	PASS	intron_variant	MODIFIER	MCC	611208	transcript	XM_022417633.1	protein_coding	1	c.57+547delG
4	35591569	TC	T	PASS	intron_variant	MODIFIER	MCC	611208	transcript	XM_022417634.1	protein_coding	1	c.57+547delG
4	35591569	TC	T	PASS	intron_variant	MODIFIER	MCC	611208	transcript	XM_022417635.1	protein_coding	1	c.57+547delG
4	35591569	TC	T	PASS	intron_variant	MODIFIER	MCC	611208	transcript	XM_014112974.2	protein_coding	1	c.57+547delG
4	47529132	G	T	GATKstd	intergenic_region	MODIFIER	LOC106558723-LOC111095565	106558723-111095565	intergenic_region	106558723-111095565		-1	n.47529132G>T
4	47529133	A	T	GATKstd	intergenic_region	MODIFIER	LOC106558723-LOC111095565	106558723-111095565	intergenic_region	106558723-111095565		-1	n.47529133A>T
4	48197401	C	T	PASS	intergenic_region	MODIFIER	LOC102155509-LOC100685112	102155509-100685112	intergenic_region	102155509-100685112		-1	n.48197401C>T
4	48792684	T	A	PASS	downstream_gene_variant	MODIFIER	GABRG2	489141	transcript	XM_861944.5	protein_coding	-1	c.*4263A>T
4	48792684	T	A	PASS	downstream_gene_variant	MODIFIER	GABRG2	489141	transcript	XM_546259.6	protein_coding	-1	c.*4263A>T
4	48792684	T	A	PASS	downstream_gene_variant	MODIFIER	GABRG2	489141	transcript	XM_005619234.3	protein_coding	-1	c.*4263A>T
4	48792684	T	A	PASS	intergenic_region	MODIFIER	LOC100688858-GABRG2	100688858-489141	intergenic_region	100688858-489141		-1	n.48792684T>A
4	49413988	T	TGTGTGTGC	PASS	intron_variant	MODIFIER	GABRB2	489146	transcript	XM_014113039.2	protein_coding	3	c.238-9795_238-9794insGTGTGTGC
4	49413988	T	TGTGTGTGC	PASS	intron_variant	MODIFIER	GABRB2	489146	transcript	XM_014113040.2	protein_coding	3	c.238-9795_238-9794insGTGTGTGC
4	58177172	A	C	PASS	intron_variant	MODIFIER	TNIP1	489178	transcript	XM_546296.6	protein_coding	5	c.441+1138A>C
4	58177172	A	C	PASS	intron_variant	MODIFIER	TNIP1	489178	transcript	XM_014113057.2	protein_coding	5	c.441+1138A>C
4	58177172	A	C	PASS	intron_variant	MODIFIER	TNIP1	489178	transcript	XM_022417790.1	protein_coding	4	c.282+1138A>C
4	59997398	A	C	PASS	intergenic_region	MODIFIER	LOC102154501-ADRB2	102154501-403910	intergenic_region	102154501-403910		-1	n.59997398A>C
4	63120398	T	C	PASS	intergenic_region	MODIFIER	LOC489211-LOC111095722	489211-111095722	intergenic_region	489211-111095722		-1	n.63120398T>C
4	64085949	G	A	PASS	intergenic_region	MODIFIER	LOC111095724-LOC106558739	111095724-106558739	intergenic_region	111095724-106558739		-1	n.64085949G>A
4	64548218	G	A	PASS	intergenic_region	MODIFIER	LOC100687164-HCN1	100687164-612434	intergenic_region	100687164-612434		-1	n.64548218G>A
4	65072650	A	G	PASS	intron_variant	MODIFIER	HCN1	612434	transcript	XM_850162.4	protein_coding	4	c.1209+18215A>G
4	65102157	A	G	PASS	intron_variant	MODIFIER	HCN1	612434	transcript	XM_850162.4	protein_coding	5	c.1356+4193A>G
4	65315220	C	T	PASS	intergenic_region	MODIFIER	LOC111095725-LOC100687240	111095725-100687240	intergenic_region	111095725-100687240		-1	n.65315220C>T
4	67121377	T	G	PASS	intron_variant	MODIFIER	GHR	403721	transcript	XM_014112763.1	protein_coding	2	c.86-24608A>C
4	67121377	T	G	PASS	intron_variant	MODIFIER	GHR	403721	transcript	XM_022417326.1	protein_coding	2	c.85+42033A>C
4	67121377	T	G	PASS	intron_variant	MODIFIER	GHR	403721	transcript	XM_014112764.1	protein_coding	2	c.71-24608A>C
4	67121377	T	G	PASS	intron_variant	MODIFIER	GHR	403721	transcript	XM_005618865.3	protein_coding	2	c.71-24608A>C
4	67121377	T	G	PASS	intron_variant	MODIFIER	GHR	403721	transcript	NM_001003123.1	protein_coding	1	c.71-24608A>C
4	67239695	C	T	PASS	intron_variant	MODIFIER	GHR	403721	transcript	XM_005618865.3	protein_coding	1	c.-12+5786G>A
4	67617786	TTCTC	T	PASS	upstream_gene_variant	MODIFIER	LOC102153973	102153973	transcript	102153973	pseudogene	-1	n.-4103_-4100delTCTC
4	67617786	TTCTC	T	PASS	downstream_gene_variant	MODIFIER	FBXO4	100856557	transcript	XM_022417880.1	protein_coding	-1	c.*3198_*3201delGAGA
4	67617786	TTCTC	T	PASS	intergenic_region	MODIFIER	LOC106558691-FBXO4	106558691-100856557	intergenic_region	106558691-100856557		-1	n.67617787_67617790delTCTC
4	67617869	G	GAATTTTTAAT	PASS	upstream_gene_variant	MODIFIER	LOC102153973	102153973	transcript	102153973	pseudogene	-1	n.-4021_-4020insAATTTTTAAT
4	67617869	G	GAATTTTTAAT	PASS	downstream_gene_variant	MODIFIER	FBXO4	100856557	transcript	XM_022417880.1	protein_coding	-1	c.*3118_*3119insATTAAAAATT
4	67617869	G	GAATTTTTAAT	PASS	intergenic_region	MODIFIER	LOC106558691-FBXO4	106558691-100856557	intergenic_region	106558691-100856557		-1	n.67617869_67617870insAATTTTTAAT
4	67617901	G	GATTGTATATTGTAT	PASS	upstream_gene_variant	MODIFIER	LOC102153973	102153973	transcript	102153973	pseudogene	-1	n.-3989_-3988insATTGTATATTGTAT
4	67617901	G	GATTGTATATTGTAT	PASS	downstream_gene_variant	MODIFIER	FBXO4	100856557	transcript	XM_022417880.1	protein_coding	-1	c.*3086_*3087insATACAATATACAAT
4	67617901	G	GATTGTATATTGTAT	PASS	intergenic_region	MODIFIER	LOC106558691-FBXO4	106558691-100856557	intergenic_region	106558691-100856557		-1	n.67617901_67617902insATTGTATATTGTAT
4	67654347	T	C	PASS	intron_variant	MODIFIER	FBXO4	100856557	transcript	XM_003638985.4	protein_coding	5	c.899-1531A>G
4	67654347	T	C	PASS	intron_variant	MODIFIER	FBXO4	100856557	transcript	XM_022417880.1	protein_coding	5	c.898+2072A>G
4	67654347	T	C	PASS	intron_variant	MODIFIER	FBXO4	100856557	transcript	XM_022417879.1	protein_coding	5	c.899-1531A>G
4	68049082	T	C	PASS	intron_variant	MODIFIER	PLCXD3	612494	transcript	XM_014113113.2	protein_coding	1	c.103+34818T>C
4	68049082	T	C	PASS	intron_variant	MODIFIER	PLCXD3	612494	transcript	XM_022417889.1	protein_coding	1	c.103+34818T>C
4	68049082	T	C	PASS	intron_variant	MODIFIER	PLCXD3	612494	transcript	XM_014113114.2	protein_coding	1	c.103+34818T>C
4	68049082	T	C	PASS	intron_variant	MODIFIER	PLCXD3	612494	transcript	XM_022417888.1	protein_coding	1	c.103+34818T>C
4	68055129	G	C	PASS	intron_variant	MODIFIER	PLCXD3	612494	transcript	XM_014113113.2	protein_coding	1	c.103+40865G>C
4	68055129	G	C	PASS	intron_variant	MODIFIER	PLCXD3	612494	transcript	XM_022417889.1	protein_coding	1	c.103+40865G>C
4	68055129	G	C	PASS	intron_variant	MODIFIER	PLCXD3	612494	transcript	XM_014113114.2	protein_coding	1	c.103+40865G>C
4	68055129	G	C	PASS	intron_variant	MODIFIER	PLCXD3	612494	transcript	XM_022417888.1	protein_coding	1	c.103+40865G>C
4	68085589	A	G	PASS	intron_variant	MODIFIER	PLCXD3	612494	transcript	XM_014113113.2	protein_coding	1	c.104-33254A>G
4	68085589	A	G	PASS	intron_variant	MODIFIER	PLCXD3	612494	transcript	XM_022417889.1	protein_coding	1	c.104-33254A>G
4	68085589	A	G	PASS	intron_variant	MODIFIER	PLCXD3	612494	transcript	XM_014113114.2	protein_coding	1	c.104-33254A>G
4	68085589	A	G	PASS	intron_variant	MODIFIER	PLCXD3	612494	transcript	XM_022417888.1	protein_coding	1	c.104-33254A>G
4	68163028	G	A	PASS	intron_variant	MODIFIER	PLCXD3	612494	transcript	XM_014113113.2	protein_coding	2	c.813-10185G>A
4	68163028	G	A	PASS	intron_variant	MODIFIER	PLCXD3	612494	transcript	XM_014113114.2	protein_coding	2	c.813-10185G>A
4	68163028	G	A	PASS	intron_variant	MODIFIER	PLCXD3	612494	transcript	XM_022417888.1	protein_coding	2	c.813-10185G>A
4	68163028	G	A	PASS	intron_variant	MODIFIER	PLCXD3	612494	transcript	XM_014113115.2	protein_coding	3	c.732-10185G>A
4	68174259	A	G	PASS	3_prime_UTR_variant	MODIFIER	PLCXD3	612494	transcript	XM_014113113.2	protein_coding	3	c.*893A>G
4	68174259	A	G	PASS	3_prime_UTR_variant	MODIFIER	PLCXD3	612494	transcript	XM_014113115.2	protein_coding	4	c.*893A>G
4	68174259	A	G	PASS	intron_variant	MODIFIER	PLCXD3	612494	transcript	XM_014113114.2	protein_coding	3	c.*23+870A>G
4	68174259	A	G	PASS	intron_variant	MODIFIER	PLCXD3	612494	transcript	XM_022417888.1	protein_coding	3	c.*23+870A>G
4	68189742	T	A	PASS	intron_variant	MODIFIER	PLCXD3	612494	transcript	XM_022417888.1	protein_coding	3	c.*24-8404T>A
4	68196292	ACTC	A	PASS	intron_variant	MODIFIER	PLCXD3	612494	transcript	XM_022417888.1	protein_coding	3	c.*24-1853_*24-1851delCTC
4	68198921	T	C	PASS	downstream_gene_variant	MODIFIER	PLCXD3	612494	transcript	XM_022417888.1	protein_coding	-1	c.*25555T>C
4	68198921	T	C	PASS	intergenic_region	MODIFIER	PLCXD3-LOC100688229	612494-100688229	intergenic_region	612494-100688229		-1	n.68198921T>C
4	68205215	G	T	PASS	intergenic_region	MODIFIER	PLCXD3-LOC100688229	612494-100688229	intergenic_region	612494-100688229		-1	n.68205215G>T
4	68220781	A	G	PASS	upstream_gene_variant	MODIFIER	LOC111095624	111095624	transcript	111095624	pseudogene	-1	n.-2793A>G
4	68220781	A	G	PASS	upstream_gene_variant	MODIFIER	C6	479348	transcript	XM_014113116.2	protein_coding	-1	c.-37327A>G
4	68220781	A	G	PASS	upstream_gene_variant	MODIFIER	C6	479348	transcript	XM_022417885.1	protein_coding	-1	c.-37327A>G
4	68220781	A	G	PASS	upstream_gene_variant	MODIFIER	C6	479348	transcript	XM_022417887.1	protein_coding	-1	c.-37327A>G
4	68220781	A	G	PASS	upstream_gene_variant	MODIFIER	C6	479348	transcript	XM_022417882.1	protein_coding	-1	c.-37327A>G
4	68220781	A	G	PASS	upstream_gene_variant	MODIFIER	C6	479348	transcript	XM_022417886.1	protein_coding	-1	c.-37327A>G
4	68220781	A	G	PASS	intron_variant	MODIFIER	LOC100688229	100688229	transcript	100688229	pseudogene	2	n.271-4845T>C
4	68451901	C	A	PASS	stop_gained	HIGH	C7	489221	transcript	XM_546339.6	protein_coding	18	c.2395G>T	p.Glu799*
4	68451901	C	A	PASS	upstream_gene_variant	MODIFIER	LOC102154572	102154572	transcript	XR_002626088.1	pseudogene	-1	n.-3586G>T
4	68451901	C	A	PASS	upstream_gene_variant	MODIFIER	LOC102154572	102154572	transcript	XR_002626086.1	pseudogene	-1	n.-4089G>T
4	68451901	C	A	PASS	upstream_gene_variant	MODIFIER	LOC102154572	102154572	transcript	XR_002626087.1	pseudogene	-1	n.-4089G>T
4	68451901	C	A	PASS	upstream_gene_variant	MODIFIER	LOC102154572	102154572	transcript	XR_002626090.1	pseudogene	-1	n.-4089G>T
4	68451901	C	A	PASS	upstream_gene_variant	MODIFIER	LOC102154572	102154572	transcript	XR_002626085.1	pseudogene	-1	n.-3593G>T
4	68451901	C	A	PASS	upstream_gene_variant	MODIFIER	LOC102154572	102154572	transcript	XR_292140.3	pseudogene	-1	n.-3593G>T
4	68451901	C	A	PASS	upstream_gene_variant	MODIFIER	LOC102154572	102154572	transcript	XR_002626089.1	pseudogene	-1	n.-3586G>T
4	68451901	C	A	PASS	upstream_gene_variant	MODIFIER	LOC102154572	102154572	transcript	XR_001316100.2	pseudogene	-1	n.-3935G>T
4	68451901	C	A	PASS	downstream_gene_variant	MODIFIER	C7	489221	transcript	XM_022417892.1	protein_coding	-1	c.*484G>T
4	77759681	C	T	PASS	intergenic_region	MODIFIER	LOC111095754-LOC100684469	111095754-100684469	intergenic_region	111095754-100684469		-1	n.77759681C>T
4	77796963	G	A	PASS	intergenic_region	MODIFIER	LOC111095754-LOC100684469	111095754-100684469	intergenic_region	111095754-100684469		-1	n.77796963G>A
4	78524155	T	A	GATKstd	intergenic_region	MODIFIER	LOC111095735-LOC111095736	111095735-111095736	intergenic_region	111095735-111095736		-1	n.78524155T>A
4	78922323	T	C	GATKstd	intergenic_region	MODIFIER	LOC111095736-CDH9	111095736-489245	intergenic_region	111095736-489245		-1	n.78922323T>C
5	3536068	A	T	PASS	intron_variant	MODIFIER	NTM	489274	transcript	XM_014113274.2	protein_coding	1	c.82+122162T>A
5	48024302	A	ATTT	PASS	intron_variant	MODIFIER	PATJ	479550	transcript	XM_022418780.1	protein_coding	29	c.3966-6531_3966-6530insAAA
5	48024302	A	ATTT	PASS	intron_variant	MODIFIER	PATJ	479550	transcript	XM_022418784.1	protein_coding	29	c.3966-6531_3966-6530insAAA
5	48024302	A	ATTT	PASS	intron_variant	MODIFIER	PATJ	479550	transcript	XM_022418781.1	protein_coding	29	c.3966-6531_3966-6530insAAA
5	48024302	A	ATTT	PASS	intron_variant	MODIFIER	PATJ	479550	transcript	XM_014113729.2	protein_coding	29	c.3966-6531_3966-6530insAAA
5	48024302	A	ATTT	PASS	intron_variant	MODIFIER	PATJ	479550	transcript	XM_022418783.1	protein_coding	29	c.3966-6531_3966-6530insAAA
5	48024302	A	ATTT	PASS	intron_variant	MODIFIER	PATJ	479550	transcript	XM_022418782.1	protein_coding	29	c.3966-6531_3966-6530insAAA
5	48024302	A	ATTT	PASS	intron_variant	MODIFIER	PATJ	479550	transcript	XM_014113728.2	protein_coding	29	c.3966-6531_3966-6530insAAA
5	55585813	C	T	PASS	intergenic_region	MODIFIER	LOC102152566-LRP8	102152566-489584	intergenic_region	102152566-489584		-1	n.55585813C>T
5	65920754	G	A	PASS	intron_variant	MODIFIER	LOC102153014	102153014	transcript	XR_002626937.1	pseudogene	1	n.1765-12050G>A
5	65920754	G	A	PASS	intron_variant	MODIFIER	LOC102153014	102153014	transcript	XR_002626936.1	pseudogene	1	n.38-12050G>A
5	65926224	C	G	PASS	intron_variant	MODIFIER	LOC102153014	102153014	transcript	XR_002626937.1	pseudogene	1	n.1765-6580C>G
5	65926224	C	G	PASS	intron_variant	MODIFIER	LOC102153014	102153014	transcript	XR_002626936.1	pseudogene	1	n.38-6580C>G
5	66266240	A	AAGGGAGGGAGGGAGGG	PASS	downstream_gene_variant	MODIFIER	LOC102153392	102153392	transcript	XR_002626954.1	pseudogene	-1	n.*1735_*1736insCCCTCCCTCCCTCCCT
5	66266240	A	AAGGGAGGGAGGGAGGG	PASS	downstream_gene_variant	MODIFIER	LOC102153392	102153392	transcript	XR_002626955.1	pseudogene	-1	n.*1735_*1736insCCCTCCCTCCCTCCCT
5	66266240	A	AAGGGAGGGAGGGAGGG	PASS	downstream_gene_variant	MODIFIER	LOC102153392	102153392	transcript	XR_002626959.1	pseudogene	-1	n.*1735_*1736insCCCTCCCTCCCTCCCT
5	66266240	A	AAGGGAGGGAGGGAGGG	PASS	intron_variant	MODIFIER	FOXC2	102153219	transcript	XM_022419104.1	protein_coding	1	c.*168+27767_*168+27768insCCCTCCCTCCCTCCCT
5	66747002	G	A	PASS	intergenic_region	MODIFIER	LOC106558853-IRF8	106558853-489673	intergenic_region	106558853-489673		-1	n.66747002G>A
5	66784731	C	T	PASS	downstream_gene_variant	MODIFIER	IRF8	489673	transcript	XM_546793.5	protein_coding	-1	c.*6619G>A
5	66784731	C	T	PASS	intergenic_region	MODIFIER	LOC106558853-IRF8	106558853-489673	intergenic_region	106558853-489673		-1	n.66784731C>T
5	67742218	G	A	PASS	intron_variant	MODIFIER	USP10	479625	transcript	XM_022419446.1	protein_coding	10	c.2047-943C>T		WARNING_TRANSCRIPT_NO_START_CODON
5	67791527	A	T	PASS	intron_variant	MODIFIER	LOC102152139	102152139	transcript	102152139	pseudogene	1	n.86-4206A>T
5	68448151	G	A	PASS	intergenic_region	MODIFIER	MLYCD-HSBP1	489688-100856736	intergenic_region	489688-100856736		-1	n.68448151G>A
5	81001736	G	A	PASS	intron_variant	MODIFIER	ZFP90	100683215	transcript	XM_014114053.2	protein_coding	2	c.415-5847C>T
5	81001736	G	A	PASS	intron_variant	MODIFIER	ZFP90	100683215	transcript	XM_022419284.1	protein_coding	2	c.415-5847C>T
5	81001736	G	A	PASS	intron_variant	MODIFIER	ZFP90	100683215	transcript	XR_002627127.1	pseudogene	2	n.477-5847C>T
5	81001736	G	A	PASS	intron_variant	MODIFIER	ZFP90	100683215	transcript	XM_022419287.1	protein_coding	2	c.415-5847C>T
5	81001736	G	A	PASS	intron_variant	MODIFIER	ZFP90	100683215	transcript	XR_002627130.1	pseudogene	2	n.477-5847C>T
5	81001736	G	A	PASS	intron_variant	MODIFIER	ZFP90	100683215	transcript	XR_002627129.1	pseudogene	2	n.477-5847C>T
5	81001736	G	A	PASS	intron_variant	MODIFIER	ZFP90	100683215	transcript	XR_002627128.1	pseudogene	2	n.477-5847C>T
5	81001736	G	A	PASS	intron_variant	MODIFIER	ZFP90	100683215	transcript	XM_022419285.1	protein_coding	2	c.415-5847C>T
5	81001736	G	A	PASS	intron_variant	MODIFIER	ZFP90	100683215	transcript	XM_022419286.1	protein_coding	2	c.415-5847C>T
5	81001736	G	A	PASS	intron_variant	MODIFIER	ZFP90	100683215	transcript	XM_022419288.1	protein_coding	2	c.415-5847C>T
5	81001736	G	A	PASS	intron_variant	MODIFIER	ZFP90	100683215	transcript	XR_002627131.1	pseudogene	2	n.477-6335C>T
5	81001736	G	A	PASS	intron_variant	MODIFIER	ZFP90	100683215	transcript	XM_005620784.3	protein_coding	2	c.415-5871C>T
5	81922563	C	T	PASS	upstream_gene_variant	MODIFIER	AGRP	611198	transcript	XM_848839.4	protein_coding	-1	c.-2492C>T
5	81922563	C	T	PASS	upstream_gene_variant	MODIFIER	ATP6V0D1	479685	transcript	XM_536816.6	protein_coding	-1	c.-4137C>T
5	81922563	C	T	PASS	intergenic_region	MODIFIER	LOC106558863-AGRP	106558863-611198	intergenic_region	106558863-611198		-1	n.81922563C>T
5	82532021	T	A	PASS	intron_variant	MODIFIER	TERB1	479692	transcript	XM_014113980.2	protein_coding	17	c.1996+1826T>A
5	82532021	T	A	PASS	intron_variant	MODIFIER	TERB1	479692	transcript	XM_014113981.2	protein_coding	17	c.1996+1826T>A
5	82532021	T	A	PASS	intron_variant	MODIFIER	TERB1	479692	transcript	XM_022419399.1	protein_coding	16	c.1957+1826T>A
5	82532021	T	A	PASS	intron_variant	MODIFIER	TERB1	479692	transcript	XM_022419398.1	protein_coding	17	c.1996+1826T>A
5	82532021	T	A	PASS	intron_variant	MODIFIER	TERB1	479692	transcript	XM_022419400.1	protein_coding	16	c.1864+1826T>A
5	82532021	T	A	PASS	intron_variant	MODIFIER	TERB1	479692	transcript	XM_014113982.2	protein_coding	16	c.1957+1826T>A
5	82532021	T	A	PASS	intron_variant	MODIFIER	TERB1	479692	transcript	XM_005620872.3	protein_coding	17	c.1996+1826T>A
5	82532021	T	A	PASS	intron_variant	MODIFIER	TERB1	479692	transcript	XM_022419397.1	protein_coding	17	c.1996+1826T>A
5	82532021	T	A	PASS	intron_variant	MODIFIER	TERB1	479692	transcript	XM_005620874.2	protein_coding	17	c.1997-16T>A
5	82532021	T	A	PASS	intron_variant	MODIFIER	TERB1	479692	transcript	XM_022419401.1	protein_coding	17	c.1996+1826T>A
5	82532021	T	A	PASS	intron_variant	MODIFIER	TERB1	479692	transcript	XM_005620873.2	protein_coding	17	c.1996+1826T>A
5	82532021	T	A	PASS	intron_variant	MODIFIER	TERB1	479692	transcript	XM_005620870.3	protein_coding	17	c.1984+1826T>A
5	82877164	G	A	PASS	intergenic_region	MODIFIER	CDH5-LOC111096059	489775-111096059	intergenic_region	489775-111096059		-1	n.82877164G>A
5	83353093	T	G	PASS	intergenic_region	MODIFIER	CDH5-LOC111096059	489775-111096059	intergenic_region	489775-111096059		-1	n.83353093T>G
5	83516256	G	T	PASS	intron_variant	MODIFIER	LOC106558850	106558850	transcript	XR_002627148.1	pseudogene	1	n.1350-17356C>A
5	83724959	A	T	PASS	intergenic_region	MODIFIER	LOC106558850-LOC111096130	106558850-111096130	intergenic_region	106558850-111096130		-1	n.83724959A>T
5	84034043	C	A	GATKstd	intron_variant	MODIFIER	CDH11	479696	transcript	XM_536826.6	protein_coding	1	c.-297-4274C>A
5	84483893	G	A	PASS	intergenic_region	MODIFIER	CDH11-LOC111096132	479696-111096132	intergenic_region	479696-111096132		-1	n.84483893G>A
5	84661379	T	C	PASS	intergenic_region	MODIFIER	LOC111096132-LOC111096133	111096132-111096133	intergenic_region	111096132-111096133		-1	n.84661379T>C
5	84727493	TA	T	PASS	intergenic_region	MODIFIER	LOC111096132-LOC111096133	111096132-111096133	intergenic_region	111096132-111096133		-1	n.84727494delA
5	85123674	T	C	PASS	intergenic_region	MODIFIER	LOC111096133-LOC106558851	111096133-106558851	intergenic_region	111096133-106558851		-1	n.85123674T>C
5	85280559	G	A	GATKstd	intron_variant	MODIFIER	LOC106558851	106558851	transcript	XR_002627232.1	pseudogene	1	n.468-5624C>T
5	85358178	TC	T	PASS	intergenic_region	MODIFIER	LOC106558851-LOC111096134	106558851-111096134	intergenic_region	106558851-111096134		-1	n.85358179delC
5	85451706	C	T	PASS	intergenic_region	MODIFIER	LOC106558851-LOC111096134	106558851-111096134	intergenic_region	106558851-111096134		-1	n.85451706C>T
5	85490278	C	T	PASS	intergenic_region	MODIFIER	LOC106558851-LOC111096134	106558851-111096134	intergenic_region	106558851-111096134		-1	n.85490278C>T
5	85818468	C	T	PASS	intergenic_region	MODIFIER	LOC106558851-LOC111096134	106558851-111096134	intergenic_region	106558851-111096134		-1	n.85818468C>T
5	85900964	G	A	GATKstd	intergenic_region	MODIFIER	LOC111096134-LOC111096063	111096134-111096063	intergenic_region	111096134-111096063		-1	n.85900964G>A
6	2541684	C	T	PASS	intron_variant	MODIFIER	GALNT17	489790	transcript	XM_843433.6	protein_coding	1	c.238+21733G>A
6	5702190	G	A	PASS	downstream_gene_variant	MODIFIER	LOC607692	607692	transcript	XM_005620941.2	protein_coding	-1	c.*3577G>A
6	5702190	G	A	PASS	downstream_gene_variant	MODIFIER	NCF1	607700	transcript	XM_844481.5	protein_coding	-1	c.*1048C>T
6	5702190	G	A	PASS	downstream_gene_variant	MODIFIER	LOC607692	607692	transcript	XM_005620942.2	protein_coding	-1	c.*3577G>A
6	5702190	G	A	PASS	downstream_gene_variant	MODIFIER	LOC607692	607692	transcript	XM_005620944.2	protein_coding	-1	c.*3577G>A
6	5702190	G	A	PASS	downstream_gene_variant	MODIFIER	LOC607692	607692	transcript	XM_022419537.1	protein_coding	-1	c.*3577G>A
6	5702190	G	A	PASS	downstream_gene_variant	MODIFIER	LOC607692	607692	transcript	XM_022419536.1	protein_coding	-1	c.*3577G>A
6	5702190	G	A	PASS	downstream_gene_variant	MODIFIER	LOC607692	607692	transcript	XM_022419538.1	protein_coding	-1	c.*3577G>A
6	5702190	G	A	PASS	intergenic_region	MODIFIER	LOC607692-NCF1	607692-607700	intergenic_region	607692-607700		-1	n.5702190G>A
6	6707426	G	C	GATKstd	upstream_gene_variant	MODIFIER	BAZ1B	479719	transcript	XM_536845.6	protein_coding	-1	c.-2271G>C
6	6707426	G	C	GATKstd	intergenic_region	MODIFIER	BCL7B-BAZ1B	489808-479719	intergenic_region	489808-479719		-1	n.6707426G>C
6	6974479	G	A	PASS	synonymous_variant	LOW	HIP1	489814	transcript	XM_546932.6	protein_coding	22	c.2199C>T	p.Leu733Leu
6	6974479	G	A	PASS	synonymous_variant	LOW	HIP1	489814	transcript	XM_022419577.1	protein_coding	18	c.1626C>T	p.Leu542Leu
6	6974479	G	A	PASS	synonymous_variant	LOW	HIP1	489814	transcript	XM_005620978.3	protein_coding	22	c.2097C>T	p.Leu699Leu
6	6974479	G	A	PASS	non_coding_transcript_exon_variant	MODIFIER	HIP1	489814	transcript	XR_002627316.1	pseudogene	22	n.2199C>T
6	7229514	G	A	PASS	intron_variant	MODIFIER	RHBDD2	489815	transcript	XM_546933.5	protein_coding	3	c.747-496G>A
6	7229514	G	A	PASS	intron_variant	MODIFIER	RHBDD2	489815	transcript	XM_022419578.1	protein_coding	2	c.339-496G>A
6	7229514	G	A	PASS	intron_variant	MODIFIER	RHBDD2	489815	transcript	XM_022419581.1	protein_coding	2	c.303-496G>A
6	7229514	G	A	PASS	intron_variant	MODIFIER	RHBDD2	489815	transcript	XM_022419579.1	protein_coding	5	c.315-496G>A
6	7229514	G	A	PASS	intron_variant	MODIFIER	RHBDD2	489815	transcript	XM_022419580.1	protein_coding	4	c.315-496G>A
6	7926605	C	T	PASS	intron_variant	MODIFIER	CUX1	489821	transcript	XM_014114185.2	protein_coding	9	c.795+2063G>A
6	7926605	C	T	PASS	intron_variant	MODIFIER	CUX1	489821	transcript	XM_005620999.3	protein_coding	9	c.795+2063G>A
6	7926605	C	T	PASS	intron_variant	MODIFIER	CUX1	489821	transcript	XM_005621000.3	protein_coding	9	c.795+2063G>A
6	7926605	C	T	PASS	intron_variant	MODIFIER	CUX1	489821	transcript	XM_014114186.2	protein_coding	9	c.795+2063G>A
6	7926605	C	T	PASS	intron_variant	MODIFIER	CUX1	489821	transcript	XM_022419609.1	protein_coding	9	c.795+2063G>A
6	7926605	C	T	PASS	intron_variant	MODIFIER	CUX1	489821	transcript	XM_022419607.1	protein_coding	9	c.795+2063G>A
6	7926605	C	T	PASS	intron_variant	MODIFIER	CUX1	489821	transcript	XM_022419608.1	protein_coding	9	c.795+2063G>A
6	7926605	C	T	PASS	intron_variant	MODIFIER	CUX1	489821	transcript	XM_022419610.1	protein_coding	9	c.795+2063G>A
6	10456294	G	A	PASS	intron_variant	MODIFIER	SMURF1	608821	transcript	XM_005621177.3	protein_coding	1	c.161-9416G>A
6	10671145	C	CA	PASS	intergenic_region	MODIFIER	TMEM130-LOC111096216	608852-111096216	intergenic_region	608852-111096216		-1	n.10671145_10671146insA
6	11513258	C	A	PASS	intron_variant	MODIFIER	USP42	479754	transcript	XM_005621117.3	protein_coding	3	c.442+1308C>A
6	11513258	C	A	PASS	intron_variant	MODIFIER	USP42	479754	transcript	XM_005621120.3	protein_coding	3	c.442+1308C>A
6	13242060	C	T	PASS	intron_variant	MODIFIER	SDK1	489886	transcript	XM_022419770.1	protein_coding	24	c.3569-3161G>A
6	13242060	C	T	PASS	intron_variant	MODIFIER	SDK1	489886	transcript	XM_022419781.1	protein_coding	13	c.1766-3161G>A
6	13242060	C	T	PASS	intron_variant	MODIFIER	SDK1	489886	transcript	XM_022419779.1	protein_coding	14	c.1883-3161G>A
6	13242060	C	T	PASS	intron_variant	MODIFIER	SDK1	489886	transcript	XM_022419780.1	protein_coding	13	c.1766-3161G>A
6	13242060	C	T	PASS	intron_variant	MODIFIER	SDK1	489886	transcript	XM_022419777.1	protein_coding	22	c.3119-3161G>A
6	13242060	C	T	PASS	intron_variant	MODIFIER	SDK1	489886	transcript	XM_005621149.3	protein_coding	22	c.3164-3161G>A
6	13242060	C	T	PASS	intron_variant	MODIFIER	SDK1	489886	transcript	XM_022419778.1	protein_coding	23	c.2954-3161G>A
6	13242060	C	T	PASS	intron_variant	MODIFIER	SDK1	489886	transcript	XM_022419776.1	protein_coding	24	c.3302-3161G>A
6	13242060	C	T	PASS	intron_variant	MODIFIER	SDK1	489886	transcript	XM_022419775.1	protein_coding	24	c.3302-3161G>A
6	13242060	C	T	PASS	intron_variant	MODIFIER	SDK1	489886	transcript	XM_022419771.1	protein_coding	24	c.3569-3161G>A
6	13242060	C	T	PASS	intron_variant	MODIFIER	SDK1	489886	transcript	XM_022419772.1	protein_coding	24	c.3569-3161G>A
6	13242060	C	T	PASS	intron_variant	MODIFIER	SDK1	489886	transcript	XM_022419773.1	protein_coding	24	c.3569-3161G>A
6	13242060	C	T	PASS	intron_variant	MODIFIER	SDK1	489886	transcript	XM_022419774.1	protein_coding	24	c.3569-3161G>A
6	14180522	C	A	PASS	intergenic_region	MODIFIER	LOC111096490-LOC111096234	111096490-111096234	intergenic_region	111096490-111096234		-1	n.14180522C>A
6	20305814	C	A	PASS	intron_variant	MODIFIER	HS3ST4	489960	transcript	XM_547080.6	protein_coding	2	c.756-85738G>T
6	20321306	C	T	PASS	intron_variant	MODIFIER	HS3ST4	489960	transcript	XM_547080.6	protein_coding	2	c.756-101230G>A
6	20377690	T	A	PASS	intron_variant	MODIFIER	HS3ST4	489960	transcript	XM_547080.6	protein_coding	2	c.756-157614A>T
6	21513487	A	G	PASS	upstream_gene_variant	MODIFIER	RBBP6	479802	transcript	XM_014114542.2	protein_coding	-1	c.-2255T>C
6	21513487	A	G	PASS	upstream_gene_variant	MODIFIER	RBBP6	479802	transcript	XM_005621408.3	protein_coding	-1	c.-2255T>C
6	21513487	A	G	PASS	upstream_gene_variant	MODIFIER	RBBP6	479802	transcript	XM_022419942.1	protein_coding	-1	c.-2255T>C
6	21513487	A	G	PASS	upstream_gene_variant	MODIFIER	RBBP6	479802	transcript	XM_022419943.1	protein_coding	-1	c.-2255T>C
6	21513487	A	G	PASS	intergenic_region	MODIFIER	RBBP6-LOC111096272	479802-111096272	intergenic_region	479802-111096272		-1	n.21513487A>G
6	21639136	G	A	PASS	intron_variant	MODIFIER	CACNG3	489967	transcript	XM_845166.5	protein_coding	1	c.212-451C>T
6	21691658	CT	C	PASS	intron_variant	MODIFIER	CACNG3	489967	transcript	XM_845166.5	protein_coding	1	c.211+19402delA
6	21714793	G	A	PASS	upstream_gene_variant	MODIFIER	CACNG3	489967	transcript	XM_845166.5	protein_coding	-1	c.-3522C>T
6	21714793	G	A	PASS	intergenic_region	MODIFIER	CACNG3-PRKCB	489967-489968	intergenic_region	489967-489968		-1	n.21714793G>A
6	21778334	C	A	PASS	intron_variant	MODIFIER	PRKCB	489968	transcript	XM_022419944.1	protein_coding	12	c.1147-735G>T
6	21778334	C	A	PASS	intron_variant	MODIFIER	PRKCB	489968	transcript	XM_022419945.1	protein_coding	12	c.1147-735G>T
6	22255308	A	C	PASS	downstream_gene_variant	MODIFIER	NDUFAB1	479805	transcript	XM_536932.6	protein_coding	-1	c.*3055A>C
6	22255308	A	C	PASS	downstream_gene_variant	MODIFIER	NDUFAB1	479805	transcript	XR_002627529.1	pseudogene	-1	n.*2260A>C
6	22255308	A	C	PASS	downstream_gene_variant	MODIFIER	UBFD1	479806	transcript	XM_005621414.3	protein_coding	-1	c.*1442T>G
6	22255308	A	C	PASS	downstream_gene_variant	MODIFIER	UBFD1	479806	transcript	XM_005621410.3	protein_coding	-1	c.*1396T>G
6	22255308	A	C	PASS	downstream_gene_variant	MODIFIER	UBFD1	479806	transcript	XM_022419949.1	protein_coding	-1	c.*8208T>G
6	22255308	A	C	PASS	downstream_gene_variant	MODIFIER	UBFD1	479806	transcript	XM_856141.6	protein_coding	-1	c.*6496T>G
6	22255308	A	C	PASS	intron_variant	MODIFIER	UBFD1	479806	transcript	XM_005621411.3	protein_coding	6	c.822+11389T>G
6	22255308	A	C	PASS	intron_variant	MODIFIER	UBFD1	479806	transcript	XM_022419948.1	protein_coding	6	c.823-9684T>G
6	22406577	A	G	PASS	intron_variant	MODIFIER	COG7	479808	transcript	XM_536935.6	protein_coding	10	c.1410-2322A>G
6	33017273	A	ACG	PASS	intergenic_region	MODIFIER	GRIN2A-C6H16orf72	490012-100685663	intergenic_region	490012-100685663		-1	n.33017273_33017274insCG
6	33033542	G	A	GATKstd	intergenic_region	MODIFIER	GRIN2A-C6H16orf72	490012-100685663	intergenic_region	490012-100685663		-1	n.33033542G>A
6	33151217	C	A	PASS	5_prime_UTR_premature_start_codon_gain_variant	LOW	C6H16orf72	100685663	transcript	XM_022420078.1	protein_coding	1	c.-66G>T
6	33151217	C	A	PASS	5_prime_UTR_variant	MODIFIER	C6H16orf72	100685663	transcript	XM_022420078.1	protein_coding	1	c.-66G>T
6	33206279	C	A	PASS	intergenic_region	MODIFIER	C6H16orf72-USP7	100685663-479854	intergenic_region	100685663-479854		-1	n.33206279C>A
6	33220249	G	A	PASS	intergenic_region	MODIFIER	C6H16orf72-USP7	100685663-479854	intergenic_region	100685663-479854		-1	n.33220249G>A
6	33246101	C	T	PASS	intergenic_region	MODIFIER	C6H16orf72-USP7	100685663-479854	intergenic_region	100685663-479854		-1	n.33246101C>T
6	33264459	G	A	GATKstd	intergenic_region	MODIFIER	C6H16orf72-USP7	100685663-479854	intergenic_region	100685663-479854		-1	n.33264459G>A
6	33310912	G	A	PASS	intron_variant	MODIFIER	USP7	479854	transcript	XM_005621558.3	protein_coding	23	c.2484-30G>A
6	33310912	G	A	PASS	intron_variant	MODIFIER	USP7	479854	transcript	XR_002627604.1	pseudogene	23	n.2600-30G>A
6	33310912	G	A	PASS	intron_variant	MODIFIER	USP7	479854	transcript	XM_005621559.3	protein_coding	23	c.2235-30G>A
6	33360726	G	A	PASS	intron_variant	MODIFIER	PMM2	490013	transcript	XM_022420080.1	protein_coding	4	c.363-1367C>T
6	33519544	T	C	PASS	intergenic_region	MODIFIER	METTL22-TMEM114	610231-490014	intergenic_region	610231-490014		-1	n.33519544T>C
6	33524638	G	A	PASS	intergenic_region	MODIFIER	METTL22-TMEM114	610231-490014	intergenic_region	610231-490014		-1	n.33524638G>A
6	33569090	ACC	A	PASS	intergenic_region	MODIFIER	TMEM114-LOC111096504	490014-111096504	intergenic_region	490014-111096504		-1	n.33569091_33569092delCC
6	33569093	G	GAGC	PASS	intergenic_region	MODIFIER	TMEM114-LOC111096504	490014-111096504	intergenic_region	490014-111096504		-1	n.33569093_33569094insAGC
6	33569095	G	C	PASS	intergenic_region	MODIFIER	TMEM114-LOC111096504	490014-111096504	intergenic_region	490014-111096504		-1	n.33569095G>C
6	33771291	G	A	PASS	intergenic_region	MODIFIER	LOC111096504-RBFOX1	111096504-609116	intergenic_region	111096504-609116		-1	n.33771291G>A
6	33793495	G	C	PASS	intergenic_region	MODIFIER	LOC111096504-RBFOX1	111096504-609116	intergenic_region	111096504-609116		-1	n.33793495G>C
6	34023006	A	G	PASS	intergenic_region	MODIFIER	LOC111096504-RBFOX1	111096504-609116	intergenic_region	111096504-609116		-1	n.34023006A>G
6	34078102	AT	A	PASS	intergenic_region	MODIFIER	LOC111096504-RBFOX1	111096504-609116	intergenic_region	111096504-609116		-1	n.34078103delT
6	34132413	G	T	PASS	intergenic_region	MODIFIER	LOC111096504-RBFOX1	111096504-609116	intergenic_region	111096504-609116		-1	n.34132413G>T
6	52148064	G	GT	PASS	intron_variant	MODIFIER	DPYD	479935	transcript	XM_022420437.1	protein_coding	11	c.1262-6117_1262-6116insT
6	52148064	G	GT	PASS	intron_variant	MODIFIER	DPYD	479935	transcript	XM_022420438.1	protein_coding	10	c.998-6117_998-6116insT
6	52638352	CTTT	C	PASS	intergenic_region	MODIFIER	LOC100684402-PTBP2	100684402-490149	intergenic_region	100684402-490149		-1	n.52638353_52638355delTTT
6	52762195	G	A	PASS	intergenic_region	MODIFIER	LOC100684402-PTBP2	100684402-490149	intergenic_region	100684402-490149		-1	n.52762195G>A
6	53045439	T	G	PASS	upstream_gene_variant	MODIFIER	LOC111096515	111096515	transcript	XR_002628048.1	pseudogene	-1	n.-277A>C
6	53045439	T	G	PASS	intergenic_region	MODIFIER	LOC111096515-LOC102155973	111096515-102155973	intergenic_region	111096515-102155973		-1	n.53045439T>G
6	53162844	AGGGAGCCC	A	PASS	upstream_gene_variant	MODIFIER	LOC111096375	111096375	transcript	XR_002627790.1	pseudogene	-1	n.-1680_-1673delGGGCTCCC
6	53162844	AGGGAGCCC	A	PASS	upstream_gene_variant	MODIFIER	LOC111096516	111096516	transcript	XR_002628049.1	pseudogene	-1	n.-4303_-4296delGGGAGCCC
6	53162844	AGGGAGCCC	A	PASS	intergenic_region	MODIFIER	LOC111096375-LOC111096516	111096375-111096516	intergenic_region	111096375-111096516		-1	n.53162845_53162852delGGGAGCCC
6	53444267	T	G	PASS	intron_variant	MODIFIER	LOC111096377	111096377	transcript	XR_002627795.1	pseudogene	3	n.200-10179T>G
6	53444267	T	G	PASS	intron_variant	MODIFIER	LOC111096377	111096377	transcript	XR_002627793.1	pseudogene	2	n.139-10179T>G
6	53444267	T	G	PASS	intron_variant	MODIFIER	LOC111096377	111096377	transcript	XR_002627794.1	pseudogene	2	n.139-10179T>G
6	53541404	T	A	PASS	intergenic_region	MODIFIER	LOC111096377-LOC111096378	111096377-111096378	intergenic_region	111096377-111096378		-1	n.53541404T>A
6	53634917	C	T	PASS	intron_variant	MODIFIER	LOC111096378	111096378	transcript	XR_002627796.1	pseudogene	1	n.275+363G>A
6	53634917	C	T	PASS	intron_variant	MODIFIER	LOC111096378	111096378	transcript	XR_002627797.1	pseudogene	1	n.275+363G>A
6	53662312	C	T	PASS	intergenic_region	MODIFIER	LOC111096378-LOC111096379	111096378-111096379	intergenic_region	111096378-111096379		-1	n.53662312C>T
6	53677302	T	C	PASS	intergenic_region	MODIFIER	LOC111096378-LOC111096379	111096378-111096379	intergenic_region	111096378-111096379		-1	n.53677302T>C
6	53694132	A	T	PASS	intergenic_region	MODIFIER	LOC111096378-LOC111096379	111096378-111096379	intergenic_region	111096378-111096379		-1	n.53694132A>T
6	53711830	C	T	PASS	intergenic_region	MODIFIER	LOC111096378-LOC111096379	111096378-111096379	intergenic_region	111096378-111096379		-1	n.53711830C>T
6	54523552	G	A	PASS	intergenic_region	MODIFIER	SLC44A3-LOC111096385	490152-111096385	intergenic_region	490152-111096385		-1	n.54523552G>A
6	64998462	C	T	PASS	intergenic_region	MODIFIER	LOC111096526-LOC111096432	111096526-111096432	intergenic_region	111096526-111096432		-1	n.64998462C>T
6	65644069	C	T	PASS	intron_variant	MODIFIER	ADGRL2	490193	transcript	XM_022419501.1	protein_coding	6	c.1213+2485G>A
6	65644069	C	T	PASS	intron_variant	MODIFIER	ADGRL2	490193	transcript	NM_001190488.1	protein_coding	6	c.1198+2485G>A
6	65644069	C	T	PASS	intron_variant	MODIFIER	ADGRL2	490193	transcript	XM_022419506.1	protein_coding	4	c.1198+2485G>A
6	65644069	C	T	PASS	intron_variant	MODIFIER	ADGRL2	490193	transcript	XM_022419508.1	protein_coding	4	c.1198+2485G>A
6	65644069	C	T	PASS	intron_variant	MODIFIER	ADGRL2	490193	transcript	XM_022419509.1	protein_coding	4	c.1198+2485G>A
6	65644069	C	T	PASS	intron_variant	MODIFIER	ADGRL2	490193	transcript	XM_022419502.1	protein_coding	6	c.1213+2485G>A
6	65644069	C	T	PASS	intron_variant	MODIFIER	ADGRL2	490193	transcript	XM_022419504.1	protein_coding	5	c.1198+2485G>A
6	65644069	C	T	PASS	intron_variant	MODIFIER	ADGRL2	490193	transcript	XM_022419505.1	protein_coding	6	c.1213+2485G>A
6	65644069	C	T	PASS	intron_variant	MODIFIER	ADGRL2	490193	transcript	XM_022419507.1	protein_coding	6	c.1213+2485G>A
6	65644069	C	T	PASS	intron_variant	MODIFIER	ADGRL2	490193	transcript	XM_022419503.1	protein_coding	6	c.1210+2485G>A
6	65644069	C	T	PASS	intron_variant	MODIFIER	ADGRL2	490193	transcript	XM_022419511.1	protein_coding	6	c.1213+2485G>A
6	65644069	C	T	PASS	intron_variant	MODIFIER	ADGRL2	490193	transcript	XM_022419510.1	protein_coding	6	c.1213+2485G>A
6	65644069	C	T	PASS	intron_variant	MODIFIER	ADGRL2	490193	transcript	XM_022419514.1	protein_coding	4	c.1198+2485G>A
6	65644069	C	T	PASS	intron_variant	MODIFIER	ADGRL2	490193	transcript	XM_022419512.1	protein_coding	6	c.1213+2485G>A
6	65644069	C	T	PASS	intron_variant	MODIFIER	ADGRL2	490193	transcript	XM_022419515.1	protein_coding	4	c.1198+2485G>A
6	65644069	C	T	PASS	intron_variant	MODIFIER	ADGRL2	490193	transcript	XM_022419513.1	protein_coding	6	c.1213+2485G>A
6	65789432	C	T	PASS	upstream_gene_variant	MODIFIER	ADGRL2	490193	transcript	XM_022419502.1	protein_coding	-1	c.-38853G>A
6	65789432	C	T	PASS	intron_variant	MODIFIER	ADGRL2	490193	transcript	XM_022419501.1	protein_coding	1	c.-101+31566G>A
6	65789432	C	T	PASS	intron_variant	MODIFIER	ADGRL2	490193	transcript	NM_001190488.1	protein_coding	2	c.-93-38760G>A
6	65789432	C	T	PASS	intron_variant	MODIFIER	ADGRL2	490193	transcript	XM_022419504.1	protein_coding	1	c.-101+31566G>A
6	65789432	C	T	PASS	intron_variant	MODIFIER	ADGRL2	490193	transcript	XM_022419505.1	protein_coding	1	c.-101+31566G>A
6	65789432	C	T	PASS	intron_variant	MODIFIER	ADGRL2	490193	transcript	XM_022419507.1	protein_coding	1	c.-101+31566G>A
6	65789432	C	T	PASS	intron_variant	MODIFIER	ADGRL2	490193	transcript	XM_022419503.1	protein_coding	1	c.-101+31566G>A
6	65789432	C	T	PASS	intron_variant	MODIFIER	ADGRL2	490193	transcript	XM_022419511.1	protein_coding	1	c.-101+31566G>A
6	65789432	C	T	PASS	intron_variant	MODIFIER	ADGRL2	490193	transcript	XM_022419510.1	protein_coding	1	c.-101+31566G>A
6	65789432	C	T	PASS	intron_variant	MODIFIER	ADGRL2	490193	transcript	XM_022419512.1	protein_coding	1	c.-101+31566G>A
6	65789432	C	T	PASS	intron_variant	MODIFIER	ADGRL2	490193	transcript	XM_022419513.1	protein_coding	1	c.-101+31566G>A
6	66005939	A	G	PASS	intron_variant	MODIFIER	LOC111096435	111096435	transcript	XR_002627926.1	pseudogene	4	n.522-4432A>G
6	66005939	A	G	PASS	intron_variant	MODIFIER	ADGRL2	490193	transcript	NM_001190488.1	protein_coding	2	c.-94+112382T>C
6	66005939	A	G	PASS	intron_variant	MODIFIER	LOC111096435	111096435	transcript	XR_002627925.1	pseudogene	4	n.462-4432A>G
6	66099213	G	A	PASS	intron_variant	MODIFIER	ADGRL2	490193	transcript	NM_001190488.1	protein_coding	2	c.-94+19108C>T
6	66729205	C	G	PASS	intergenic_region	MODIFIER	LOC102152021-LOC111096529	102152021-111096529	intergenic_region	102152021-111096529		-1	n.66729205C>G
6	66830021	TG	T	PASS	intergenic_region	MODIFIER	LOC102152021-LOC111096529	102152021-111096529	intergenic_region	102152021-111096529		-1	n.66830022delG
6	66868351	A	T	PASS	intergenic_region	MODIFIER	LOC102152021-LOC111096529	102152021-111096529	intergenic_region	102152021-111096529		-1	n.66868351A>T
6	66911740	TG	T	PASS	intergenic_region	MODIFIER	LOC102152021-LOC111096529	102152021-111096529	intergenic_region	102152021-111096529		-1	n.66911741delG
6	66924688	C	T	PASS	intergenic_region	MODIFIER	LOC102152021-LOC111096529	102152021-111096529	intergenic_region	102152021-111096529		-1	n.66924688C>T
6	66942880	G	A	PASS	intergenic_region	MODIFIER	LOC102152021-LOC111096529	102152021-111096529	intergenic_region	102152021-111096529		-1	n.66942880G>A
6	66979604	C	CTACACACATATGTGTATGTGTATATATGTGTATATATATATGTGTGTA	PASS	intergenic_region	MODIFIER	LOC102152021-LOC111096529	102152021-111096529	intergenic_region	102152021-111096529		-1	n.66979604_66979605insTACACACATATGTGTATGTGTATATATGTGTATATATATATGTGTGTA
6	67111780	ATATAAG	A	PASS	intergenic_region	MODIFIER	LOC111096529-LOC111096438	111096529-111096438	intergenic_region	111096529-111096438		-1	n.67111781_67111786delTATAAG
6	67214600	A	AAAG	PASS	intergenic_region	MODIFIER	LOC100685921-LOC100684305	100685921-100684305	intergenic_region	100685921-100684305		-1	n.67214600_67214601insAAG
6	67281829	A	C	PASS	intergenic_region	MODIFIER	LOC100685921-LOC100684305	100685921-100684305	intergenic_region	100685921-100684305		-1	n.67281829A>C
6	67314837	C	T	PASS	intergenic_region	MODIFIER	LOC100685921-LOC100684305	100685921-100684305	intergenic_region	100685921-100684305		-1	n.67314837C>T
6	68219709	C	T	PASS	intron_variant	MODIFIER	LOC111096533	111096533	transcript	XR_002628070.1	pseudogene	2	n.1120-181G>A
6	68253273	G	A	PASS	intergenic_region	MODIFIER	LOC106558914-LOC102152406	106558914-102152406	intergenic_region	106558914-102152406		-1	n.68253273G>A
6	68254907	G	GT	PASS	intergenic_region	MODIFIER	LOC106558914-LOC102152406	106558914-102152406	intergenic_region	106558914-102152406		-1	n.68254907_68254908insT
6	68254908	C	T	PASS	intergenic_region	MODIFIER	LOC106558914-LOC102152406	106558914-102152406	intergenic_region	106558914-102152406		-1	n.68254908C>T
6	68491094	G	A	PASS	intron_variant	MODIFIER	PTGFR	479981	transcript	NM_001048097.1	protein_coding	1	c.798+6902C>T
6	68616018	TG	T	PASS	intergenic_region	MODIFIER	PTGFR-LOC100855571	479981-100855571	intergenic_region	479981-100855571		-1	n.68616019delG
6	68746246	T	C	PASS	intergenic_region	MODIFIER	LOC100855571-GIPC2	100855571-490200	intergenic_region	100855571-490200		-1	n.68746246T>C
6	68950806	T	A	PASS	intron_variant	MODIFIER	FUBP1	100855608	transcript	XM_022420588.1	protein_coding	18	c.1777+765T>A
6	68950806	T	A	PASS	intron_variant	MODIFIER	FUBP1	100855608	transcript	XM_014114887.2	protein_coding	17	c.1702+774T>A
6	68950806	T	A	PASS	intron_variant	MODIFIER	FUBP1	100855608	transcript	XM_022420595.1	protein_coding	17	c.1711+765T>A
6	68950806	T	A	PASS	intron_variant	MODIFIER	FUBP1	100855608	transcript	XM_022420597.1	protein_coding	17	c.1711+765T>A
6	68950806	T	A	PASS	intron_variant	MODIFIER	FUBP1	100855608	transcript	XM_014114888.2	protein_coding	18	c.1769-242T>A
6	68950806	T	A	PASS	intron_variant	MODIFIER	FUBP1	100855608	transcript	XM_022420599.1	protein_coding	17	c.1705+774T>A
6	68950806	T	A	PASS	intron_variant	MODIFIER	FUBP1	100855608	transcript	XM_022420592.1	protein_coding	18	c.1777+765T>A
6	68950806	T	A	PASS	intron_variant	MODIFIER	FUBP1	100855608	transcript	XM_005622036.3	protein_coding	18	c.1777+765T>A
6	68950806	T	A	PASS	intron_variant	MODIFIER	FUBP1	100855608	transcript	XM_005622037.3	protein_coding	18	c.1777+765T>A
6	68950806	T	A	PASS	intron_variant	MODIFIER	FUBP1	100855608	transcript	XM_014114877.2	protein_coding	18	c.1777+765T>A
6	68950806	T	A	PASS	intron_variant	MODIFIER	FUBP1	100855608	transcript	XM_022420589.1	protein_coding	18	c.1777+765T>A
6	68950806	T	A	PASS	intron_variant	MODIFIER	FUBP1	100855608	transcript	XM_022420591.1	protein_coding	18	c.1768+774T>A
6	68950806	T	A	PASS	intron_variant	MODIFIER	FUBP1	100855608	transcript	XM_022420593.1	protein_coding	18	c.1777+765T>A
6	68950806	T	A	PASS	intron_variant	MODIFIER	FUBP1	100855608	transcript	XM_022420594.1	protein_coding	17	c.1714+765T>A
6	68950806	T	A	PASS	intron_variant	MODIFIER	FUBP1	100855608	transcript	XM_022420596.1	protein_coding	18	c.1768+774T>A
6	68950806	T	A	PASS	intron_variant	MODIFIER	FUBP1	100855608	transcript	XM_022420598.1	protein_coding	17	c.1705+774T>A
6	68950806	T	A	PASS	intron_variant	MODIFIER	FUBP1	100855608	transcript	XR_001316481.2	pseudogene	18	n.1826+765T>A
6	68950806	T	A	PASS	intron_variant	MODIFIER	FUBP1	100855608	transcript	XR_001316482.2	pseudogene	18	n.1826+765T>A
6	68950806	T	A	PASS	intron_variant	MODIFIER	FUBP1	100855608	transcript	XR_002627936.1	pseudogene	18	n.1826+765T>A
6	68950806	T	A	PASS	intron_variant	MODIFIER	FUBP1	100855608	transcript	XR_002627937.1	pseudogene	18	n.1826+765T>A
6	68950806	T	A	PASS	intron_variant	MODIFIER	FUBP1	100855608	transcript	XR_002627938.1	pseudogene	18	n.1826+765T>A
6	68950806	T	A	PASS	intron_variant	MODIFIER	FUBP1	100855608	transcript	XR_292596.3	pseudogene	18	n.1826+765T>A
6	68950806	T	A	PASS	intron_variant	MODIFIER	FUBP1	100855608	transcript	XM_022420590.1	protein_coding	18	c.1774+765T>A
7	12988316	G	A	PASS	intron_variant	MODIFIER	KCNK2	490295	transcript	XM_014115100.2	protein_coding	2	c.409-12484G>A
7	12988316	G	A	PASS	intron_variant	MODIFIER	KCNK2	490295	transcript	XM_844185.5	protein_coding	2	c.346-12484G>A
7	12988316	G	A	PASS	intron_variant	MODIFIER	KCNK2	490295	transcript	XM_014115102.2	protein_coding	2	c.190-12484G>A
7	12988316	G	A	PASS	intron_variant	MODIFIER	KCNK2	490295	transcript	XM_547415.6	protein_coding	2	c.313-12484G>A
7	12988316	G	A	PASS	intron_variant	MODIFIER	KCNK2	490295	transcript	XM_003434966.4	protein_coding	2	c.358-12484G>A
7	12988316	G	A	PASS	intron_variant	MODIFIER	KCNK2	490295	transcript	XM_014115101.2	protein_coding	2	c.409-12484G>A
7	13526804	A	G	PASS	intergenic_region	MODIFIER	TOR1AIP1-LOC102153143	610317-102153143	intergenic_region	610317-102153143		-1	n.13526804A>G
7	13642060	A	C	PASS	intron_variant	MODIFIER	CEP350	480028	transcript	XM_022420907.1	protein_coding	30	c.6244+115A>C
7	13642060	A	C	PASS	intron_variant	MODIFIER	CEP350	480028	transcript	XM_022420908.1	protein_coding	30	c.6241+115A>C
7	13642060	A	C	PASS	intron_variant	MODIFIER	CEP350	480028	transcript	XM_022420909.1	protein_coding	30	c.6229+115A>C
7	13642060	A	C	PASS	intron_variant	MODIFIER	CEP350	480028	transcript	XM_022420910.1	protein_coding	29	c.6121+115A>C
7	13711481	G	C	PASS	intron_variant	MODIFIER	LOC111096632	111096632	transcript	XR_002628238.1	pseudogene	1	n.98-1226G>C
7	13711481	G	C	PASS	intron_variant	MODIFIER	LOC111096631	111096631	transcript	XR_002628234.1	pseudogene	1	n.179-3045C>G
7	13711481	G	C	PASS	intron_variant	MODIFIER	LOC111096631	111096631	transcript	XR_002628235.1	pseudogene	1	n.250-3045C>G
7	13711481	G	C	PASS	intron_variant	MODIFIER	LOC111096631	111096631	transcript	XR_002628236.1	pseudogene	1	n.268-3045C>G
7	13711481	G	C	PASS	intron_variant	MODIFIER	LOC111096631	111096631	transcript	XR_002628237.1	pseudogene	1	n.249+6552C>G
7	13724418	G	T	PASS	intron_variant	MODIFIER	QSOX1	490299	transcript	XM_014114999.1	protein_coding	2	c.179-1694G>T		WARNING_TRANSCRIPT_NO_START_CODON
7	15709410	G	T	GATKstd	intergenic_region	MODIFIER	LOC106559021-GLUL	106559021-403443	intergenic_region	106559021-403443		-1	n.15709410G>T
8	384992	C	T	PASS	intron_variant	MODIFIER			transcript	TRANSCRIPT_	protein_coding	32	c.16768+320603C>T		WARNING_TRANSCRIPT_MULTIPLE_STOP_CODONS
8	474799	G	T	PASS	upstream_gene_variant	MODIFIER	LOC490580	490580	transcript	XM_547702.3	protein_coding	-1	c.-4668C>A
8	474799	G	T	PASS	intron_variant	MODIFIER			transcript	TRANSCRIPT_	protein_coding	32	c.16768+410410G>T		WARNING_TRANSCRIPT_MULTIPLE_STOP_CODONS
8	530661	C	A	PASS	intron_variant	MODIFIER			transcript	TRANSCRIPT_	protein_coding	32	c.16768+466272C>A		WARNING_TRANSCRIPT_MULTIPLE_STOP_CODONS
8	530661	C	A	PASS	intron_variant	MODIFIER	GCSAML	607068	transcript	XM_022422482.1	protein_coding	2	c.90-3848C>A
8	530661	C	A	PASS	intron_variant	MODIFIER	GCSAML	607068	transcript	XM_022422483.1	protein_coding	1	c.30-3848C>A
8	605180	G	C	GATKstd	intron_variant	MODIFIER			transcript	TRANSCRIPT_	protein_coding	32	c.16768+540791G>C		WARNING_TRANSCRIPT_MULTIPLE_STOP_CODONS
8	682164	G	A	PASS	intron_variant	MODIFIER			transcript	TRANSCRIPT_	protein_coding	32	c.16768+617775G>A		WARNING_TRANSCRIPT_MULTIPLE_STOP_CODONS
8	894847	A	T	PASS	intron_variant	MODIFIER			transcript	TRANSCRIPT_	protein_coding	32	c.16768+830458A>T		WARNING_TRANSCRIPT_MULTIPLE_STOP_CODONS
8	901277	T	A	PASS	intron_variant	MODIFIER			transcript	TRANSCRIPT_	protein_coding	32	c.16768+836888T>A		WARNING_TRANSCRIPT_MULTIPLE_STOP_CODONS
8	1897588	CT	C	PASS	intron_variant	MODIFIER			transcript	TRANSCRIPT_	protein_coding	32	c.16769-313278delT		WARNING_TRANSCRIPT_MULTIPLE_STOP_CODONS
8	1897588	CT	C	PASS	intron_variant	MODIFIER	GOLGA5	480233	transcript	XM_022421784.1	protein_coding	8	c.1620+287delT
8	1897588	CT	C	PASS	intron_variant	MODIFIER	GOLGA5	480233	transcript	XM_537356.6	protein_coding	8	c.1620+287delT
8	1897588	CT	C	PASS	intron_variant	MODIFIER	GOLGA5	480233	transcript	XM_022421785.1	protein_coding	8	c.1620+287delT
8	2099288	G	A	PASS	intron_variant	MODIFIER			transcript	TRANSCRIPT_	protein_coding	32	c.16769-111579G>A		WARNING_TRANSCRIPT_MULTIPLE_STOP_CODONS
8	2099288	G	A	PASS	intron_variant	MODIFIER	ITPK1	490591	transcript	XM_014115634.2	protein_coding	1	c.96-382C>T
8	2099288	G	A	PASS	intron_variant	MODIFIER	ITPK1	490591	transcript	XM_547713.6	protein_coding	1	c.96-382C>T
8	2130752	C	T	PASS	intron_variant	MODIFIER			transcript	TRANSCRIPT_	protein_coding	32	c.16769-80115C>T		WARNING_TRANSCRIPT_MULTIPLE_STOP_CODONS
8	2130752	C	T	PASS	intron_variant	MODIFIER	ITPK1	490591	transcript	XM_014115634.2	protein_coding	1	c.95+5242G>A
8	2130752	C	T	PASS	intron_variant	MODIFIER	ITPK1	490591	transcript	XM_547713.6	protein_coding	1	c.95+5242G>A
8	3333736	C	T	PASS	intron_variant	MODIFIER			transcript	TRANSCRIPT_	protein_coding	86	c.28140+468873C>T		WARNING_TRANSCRIPT_MULTIPLE_STOP_CODONS
8	3360748	C	T	PASS	missense_variant	MODERATE	CDH24	100855685	transcript	XM_003639229.4	protein_coding	12	c.2005G>A	p.Asp669Asn
8	3360748	C	T	PASS	missense_variant	MODERATE	CDH24	100855685	transcript	XM_014115762.2	protein_coding	13	c.2005G>A	p.Asp669Asn
8	3360748	C	T	PASS	missense_variant	MODERATE	CDH24	100855685	transcript	XM_022421809.1	protein_coding	12	c.1891G>A	p.Asp631Asn
8	3360748	C	T	PASS	downstream_gene_variant	MODIFIER	PSMB11	100856222	transcript	XM_003639214.3	protein_coding	-1	c.*4612C>T
8	3360748	C	T	PASS	intron_variant	MODIFIER			transcript	TRANSCRIPT_	protein_coding	86	c.28140+495885C>T		WARNING_TRANSCRIPT_MULTIPLE_STOP_CODONS
8	3366233	C	T	PASS	downstream_gene_variant	MODIFIER	ACIN1	480247	transcript	XM_003435091.3	protein_coding	-1	c.*4844G>A
8	3366233	C	T	PASS	downstream_gene_variant	MODIFIER	ACIN1	480247	transcript	XM_853283.4	protein_coding	-1	c.*4844G>A
8	3366233	C	T	PASS	downstream_gene_variant	MODIFIER	ACIN1	480247	transcript	XM_005623224.3	protein_coding	-1	c.*4844G>A
8	3366233	C	T	PASS	downstream_gene_variant	MODIFIER	ACIN1	480247	transcript	XM_852555.4	protein_coding	-1	c.*4844G>A
8	3366233	C	T	PASS	downstream_gene_variant	MODIFIER	ACIN1	480247	transcript	XM_853204.4	protein_coding	-1	c.*4844G>A
8	3366233	C	T	PASS	intron_variant	MODIFIER			transcript	TRANSCRIPT_	protein_coding	86	c.28140+501370C>T		WARNING_TRANSCRIPT_MULTIPLE_STOP_CODONS
8	3366233	C	T	PASS	intron_variant	MODIFIER	CDH24	100855685	transcript	XM_003639229.4	protein_coding	6	c.972+60G>A
8	3366233	C	T	PASS	intron_variant	MODIFIER	CDH24	100855685	transcript	XM_014115762.2	protein_coding	7	c.972+60G>A
8	3366233	C	T	PASS	intron_variant	MODIFIER	CDH24	100855685	transcript	XM_022421809.1	protein_coding	6	c.858+60G>A
8	3525503	T	G	GATKstd	intron_variant	MODIFIER			transcript	TRANSCRIPT_	protein_coding	86	c.28140+660640T>G		WARNING_TRANSCRIPT_MULTIPLE_STOP_CODONS
8	3525503	T	G	GATKstd	intron_variant	MODIFIER	RNF212B	480249	transcript	XM_005623229.3	protein_coding	4	c.229-5819T>G
8	3525503	T	G	GATKstd	intron_variant	MODIFIER	RNF212B	480249	transcript	XM_005623230.3	protein_coding	4	c.229-5819T>G
8	3525503	T	G	GATKstd	intron_variant	MODIFIER	RNF212B	480249	transcript	XM_005623231.3	protein_coding	4	c.229-5819T>G
8	3525503	T	G	GATKstd	intron_variant	MODIFIER	RNF212B	480249	transcript	XM_022421814.1	protein_coding	4	c.229-5819T>G
8	3525503	T	G	GATKstd	intron_variant	MODIFIER	RNF212B	480249	transcript	XM_005623232.3	protein_coding	4	c.229-5819T>G
8	3601496	G	A	PASS	upstream_gene_variant	MODIFIER	SLC22A17	608168	transcript	XM_005623906.2	protein_coding	-1	c.-3900C>T
8	3601496	G	A	PASS	downstream_gene_variant	MODIFIER	EFS	480251	transcript	XM_537374.6	protein_coding	-1	c.*3480C>T
8	3601496	G	A	PASS	downstream_gene_variant	MODIFIER	EFS	480251	transcript	XM_014115767.2	protein_coding	-1	c.*3480C>T
8	3601496	G	A	PASS	downstream_gene_variant	MODIFIER	EFS	480251	transcript	XM_014115766.2	protein_coding	-1	c.*3480C>T
8	3601496	G	A	PASS	downstream_gene_variant	MODIFIER	EFS	480251	transcript	XM_014115765.2	protein_coding	-1	c.*3480C>T
8	3601496	G	A	PASS	intron_variant	MODIFIER			transcript	TRANSCRIPT_	protein_coding	86	c.28140+736633G>A		WARNING_TRANSCRIPT_MULTIPLE_STOP_CODONS
8	3601496	G	A	PASS	intron_variant	MODIFIER	EFS	480251	transcript	XR_002628957.1	pseudogene	6	n.1896-299C>T
8	3863941	T	C	PASS	downstream_gene_variant	MODIFIER	LOC111097195	111097195	transcript	XR_002629578.1	pseudogene	-1	n.*2455T>C
8	3863941	T	C	PASS	intron_variant	MODIFIER			transcript	TRANSCRIPT_	protein_coding	86	c.28140+999078T>C		WARNING_TRANSCRIPT_MULTIPLE_STOP_CODONS
8	3917489	G	A	PASS	intron_variant	MODIFIER			transcript	TRANSCRIPT_	protein_coding	86	c.28140+1052626G>A		WARNING_TRANSCRIPT_MULTIPLE_STOP_CODONS
8	3972008	AC	A	PASS	intron_variant	MODIFIER			transcript	TRANSCRIPT_	protein_coding	86	c.28140+1107146delC		WARNING_TRANSCRIPT_MULTIPLE_STOP_CODONS
8	4051085	G	A	PASS	upstream_gene_variant	MODIFIER	LOC102154870	102154870	transcript	XR_292877.3	pseudogene	-1	n.-4115C>T
8	4051085	G	A	PASS	intron_variant	MODIFIER			transcript	TRANSCRIPT_	protein_coding	86	c.28140+1186222G>A		WARNING_TRANSCRIPT_MULTIPLE_STOP_CODONS
8	4051085	G	A	PASS	intron_variant	MODIFIER	DHRS4	480254	transcript	XM_005623197.3	protein_coding	2	c.310-2393G>A
8	4051085	G	A	PASS	intron_variant	MODIFIER	DHRS4	480254	transcript	NM_001048234.2	protein_coding	2	c.310-2393G>A
8	4072695	G	A	PASS	intron_variant	MODIFIER			transcript	TRANSCRIPT_	protein_coding	86	c.28140+1207832G>A		WARNING_TRANSCRIPT_MULTIPLE_STOP_CODONS
8	4072695	G	A	PASS	intron_variant	MODIFIER	CARMIL3	490619	transcript	XM_005623246.3	protein_coding	33	c.3400-79G>A
8	4072695	G	A	PASS	intron_variant	MODIFIER	CARMIL3	490619	transcript	XM_014115779.2	protein_coding	33	c.3400-79G>A
8	4072695	G	A	PASS	intron_variant	MODIFIER	CARMIL3	490619	transcript	XM_022421835.1	protein_coding	33	c.3400-79G>A
8	4072695	G	A	PASS	intron_variant	MODIFIER	CARMIL3	490619	transcript	XM_005623248.3	protein_coding	33	c.3397-79G>A
8	4072695	G	A	PASS	intron_variant	MODIFIER	CARMIL3	490619	transcript	XM_005623249.3	protein_coding	33	c.3400-79G>A
8	4072695	G	A	PASS	intron_variant	MODIFIER	CARMIL3	490619	transcript	XM_022421832.1	protein_coding	33	c.3391-79G>A
8	4072695	G	A	PASS	intron_variant	MODIFIER	CARMIL3	490619	transcript	XM_022421833.1	protein_coding	33	c.3400-79G>A
8	4072695	G	A	PASS	intron_variant	MODIFIER	CARMIL3	490619	transcript	XM_022421834.1	protein_coding	33	c.3400-79G>A
8	4072695	G	A	PASS	intron_variant	MODIFIER	CARMIL3	490619	transcript	XM_005623247.3	protein_coding	33	c.3400-79G>A
8	4072695	G	A	PASS	intron_variant	MODIFIER	CARMIL3	490619	transcript	XM_005623250.3	protein_coding	33	c.3399+317G>A
8	4072695	G	A	PASS	intron_variant	MODIFIER	CARMIL3	490619	transcript	XM_547741.7	protein_coding	33	c.3397-79G>A
8	4107413	G	A	PASS	missense_variant	MODERATE	PCK2	480255	transcript	XM_537379.6	protein_coding	10	c.1658G>A	p.Arg553Gln
8	4107413	G	A	PASS	intron_variant	MODIFIER			transcript	TRANSCRIPT_	protein_coding	86	c.28140+1242550G>A		WARNING_TRANSCRIPT_MULTIPLE_STOP_CODONS
8	4178532	G	A	PASS	downstream_gene_variant	MODIFIER	TM9SF1	480261	transcript	XM_005623261.3	protein_coding	-1	c.*2226C>T
8	4178532	G	A	PASS	downstream_gene_variant	MODIFIER	TM9SF1	480261	transcript	XM_014115785.2	protein_coding	-1	c.*2226C>T
8	4178532	G	A	PASS	downstream_gene_variant	MODIFIER	TM9SF1	480261	transcript	XM_537385.6	protein_coding	-1	c.*2226C>T
8	4178532	G	A	PASS	downstream_gene_variant	MODIFIER	TM9SF1	480261	transcript	XM_014115786.2	protein_coding	-1	c.*2226C>T
8	4178532	G	A	PASS	downstream_gene_variant	MODIFIER	TM9SF1	480261	transcript	XM_005623263.3	protein_coding	-1	c.*2226C>T
8	4178532	G	A	PASS	downstream_gene_variant	MODIFIER	TM9SF1	480261	transcript	XM_005623262.2	protein_coding	-1	c.*2226C>T
8	4178532	G	A	PASS	intron_variant	MODIFIER			transcript	TRANSCRIPT_	protein_coding	86	c.28140+1313669G>A		WARNING_TRANSCRIPT_MULTIPLE_STOP_CODONS
8	4178532	G	A	PASS	intron_variant	MODIFIER	IPO4	480260	transcript	XM_005623264.2	protein_coding	6	c.589-22C>T
8	4178532	G	A	PASS	intron_variant	MODIFIER	IPO4	480260	transcript	XM_022421839.1	protein_coding	6	c.589-22C>T
8	4182951	G	A	PASS	missense_variant	MODERATE	TM9SF1	480261	transcript	XM_005623261.3	protein_coding	4	c.1084C>T	p.His362Tyr
8	4182951	G	A	PASS	missense_variant	MODERATE	TM9SF1	480261	transcript	XM_014115785.2	protein_coding	4	c.1084C>T	p.His362Tyr
8	4182951	G	A	PASS	missense_variant	MODERATE	TM9SF1	480261	transcript	XM_537385.6	protein_coding	4	c.1084C>T	p.His362Tyr
8	4182951	G	A	PASS	missense_variant	MODERATE	TM9SF1	480261	transcript	XM_014115786.2	protein_coding	4	c.1084C>T	p.His362Tyr
8	4182951	G	A	PASS	missense_variant	MODERATE	TM9SF1	480261	transcript	XM_005623263.3	protein_coding	4	c.1084C>T	p.His362Tyr
8	4182951	G	A	PASS	missense_variant	MODERATE	TM9SF1	480261	transcript	XM_005623262.2	protein_coding	4	c.1084C>T	p.His362Tyr
8	4182951	G	A	PASS	upstream_gene_variant	MODIFIER	IPO4	480260	transcript	XM_005623264.2	protein_coding	-1	c.-2792C>T
8	4182951	G	A	PASS	upstream_gene_variant	MODIFIER	LOC111096969	111096969	transcript	111096969	pseudogene	-1	n.-3242G>A
8	4182951	G	A	PASS	upstream_gene_variant	MODIFIER	IPO4	480260	transcript	XM_022421839.1	protein_coding	-1	c.-2792C>T
8	4182951	G	A	PASS	intron_variant	MODIFIER			transcript	TRANSCRIPT_	protein_coding	86	c.28140+1318088G>A		WARNING_TRANSCRIPT_MULTIPLE_STOP_CODONS
8	4267700	G	A	PASS	upstream_gene_variant	MODIFIER	LOC102157274	102157274	transcript	XM_022421850.1	protein_coding	-1	c.-4067C>T
8	4267700	G	A	PASS	upstream_gene_variant	MODIFIER	NOP9	608429	transcript	XM_845455.5	protein_coding	-1	c.-2592G>A
8	4267700	G	A	PASS	upstream_gene_variant	MODIFIER	LOC102157274	102157274	transcript	XM_022421851.1	protein_coding	-1	c.-4067C>T
8	4267700	G	A	PASS	upstream_gene_variant	MODIFIER	NOP9	608429	transcript	XM_014115794.2	protein_coding	-1	c.-2592G>A
8	4267700	G	A	PASS	upstream_gene_variant	MODIFIER	NOP9	608429	transcript	XM_022421847.1	protein_coding	-1	c.-2592G>A
8	4267700	G	A	PASS	upstream_gene_variant	MODIFIER	NOP9	608429	transcript	XM_005623271.3	protein_coding	-1	c.-3244G>A
8	4267700	G	A	PASS	intron_variant	MODIFIER			transcript	TRANSCRIPT_	protein_coding	86	c.28140+1402837G>A		WARNING_TRANSCRIPT_MULTIPLE_STOP_CODONS
8	4267700	G	A	PASS	intron_variant	MODIFIER	DHRS1	480270	transcript	XM_022421852.1	protein_coding	3	c.292-71C>T
8	4277608	A	T	PASS	upstream_gene_variant	MODIFIER	LTB4R2	490624	transcript	XM_014115795.2	protein_coding	-1	c.-3261A>T
8	4277608	A	T	PASS	upstream_gene_variant	MODIFIER	LTB4R2	490624	transcript	XM_022421849.1	protein_coding	-1	c.-3261A>T
8	4277608	A	T	PASS	downstream_gene_variant	MODIFIER	NOP9	608429	transcript	XM_845455.5	protein_coding	-1	c.*2012A>T
8	4277608	A	T	PASS	downstream_gene_variant	MODIFIER	NOP9	608429	transcript	XM_014115794.2	protein_coding	-1	c.*2012A>T
8	4277608	A	T	PASS	downstream_gene_variant	MODIFIER	NOP9	608429	transcript	XM_022421847.1	protein_coding	-1	c.*2012A>T
8	4277608	A	T	PASS	downstream_gene_variant	MODIFIER	NOP9	608429	transcript	XM_005623271.3	protein_coding	-1	c.*2012A>T
8	4277608	A	T	PASS	intron_variant	MODIFIER			transcript	TRANSCRIPT_	protein_coding	86	c.28140+1412745A>T		WARNING_TRANSCRIPT_MULTIPLE_STOP_CODONS
8	4277608	A	T	PASS	intron_variant	MODIFIER	CIDEB	608437	transcript	XM_845468.5	protein_coding	2	c.186+345T>A
8	4316480	G	A	PASS	intron_variant	MODIFIER			transcript	TRANSCRIPT_	protein_coding	86	c.28140+1451617G>A		WARNING_TRANSCRIPT_MULTIPLE_STOP_CODONS
8	4737697	A	T	PASS	intron_variant	MODIFIER			transcript	TRANSCRIPT_	protein_coding	86	c.28140+1872834A>T		WARNING_TRANSCRIPT_MULTIPLE_STOP_CODONS
8	4737697	A	T	PASS	intron_variant	MODIFIER	STXBP6	608615	transcript	XM_022421866.1	protein_coding	4	c.371-46594T>A
8	4737697	A	T	PASS	intron_variant	MODIFIER	STXBP6	608615	transcript	XM_022421867.1	protein_coding	4	c.371-46594T>A
8	4737697	A	T	PASS	intron_variant	MODIFIER	STXBP6	608615	transcript	XM_022421870.1	protein_coding	2	c.155-46594T>A
8	4737697	A	T	PASS	intron_variant	MODIFIER	STXBP6	608615	transcript	XM_022421868.1	protein_coding	2	c.365-46594T>A
8	4737697	A	T	PASS	intron_variant	MODIFIER	STXBP6	608615	transcript	XM_022421869.1	protein_coding	2	c.272-46594T>A
8	4737697	A	T	PASS	intron_variant	MODIFIER	STXBP6	608615	transcript	XM_022421871.1	protein_coding	2	c.203-46594T>A
8	4737697	A	T	PASS	intron_variant	MODIFIER	STXBP6	608615	transcript	XM_014115812.2	protein_coding	2	c.155-46594T>A
8	4737697	A	T	PASS	intron_variant	MODIFIER	STXBP6	608615	transcript	XM_845692.5	protein_coding	2	c.155-46594T>A
8	4917581	T	C	PASS	intron_variant	MODIFIER			transcript	TRANSCRIPT_	protein_coding	86	c.28141-1848191T>C		WARNING_TRANSCRIPT_MULTIPLE_STOP_CODONS
8	5668079	G	T	PASS	intron_variant	MODIFIER			transcript	TRANSCRIPT_	protein_coding	86	c.28141-1097693G>T		WARNING_TRANSCRIPT_MULTIPLE_STOP_CODONS
8	5668079	G	T	PASS	intron_variant	MODIFIER	LOC102153196	102153196	transcript	XR_292881.2	pseudogene	1	n.469-1023C>A
8	5869397	C	T	GATKstd	intron_variant	MODIFIER			transcript	TRANSCRIPT_	protein_coding	86	c.28141-896375C>T		WARNING_TRANSCRIPT_MULTIPLE_STOP_CODONS
8	5895442	T	C	PASS	intron_variant	MODIFIER			transcript	TRANSCRIPT_	protein_coding	86	c.28141-870330T>C		WARNING_TRANSCRIPT_MULTIPLE_STOP_CODONS
8	6071134	G	T	PASS	intron_variant	MODIFIER			transcript	TRANSCRIPT_	protein_coding	86	c.28141-694638G>T		WARNING_TRANSCRIPT_MULTIPLE_STOP_CODONS
8	6107028	G	C	PASS	intron_variant	MODIFIER			transcript	TRANSCRIPT_	protein_coding	86	c.28141-658744G>C		WARNING_TRANSCRIPT_MULTIPLE_STOP_CODONS
8	6715567	C	T	PASS	intron_variant	MODIFIER			transcript	TRANSCRIPT_	protein_coding	86	c.28141-50205C>T		WARNING_TRANSCRIPT_MULTIPLE_STOP_CODONS
8	6747905	C	A	PASS	intron_variant	MODIFIER			transcript	TRANSCRIPT_	protein_coding	86	c.28141-17867C>A		WARNING_TRANSCRIPT_MULTIPLE_STOP_CODONS
8	7162746	C	A	PASS	intron_variant	MODIFIER			transcript	TRANSCRIPT_	protein_coding	109	c.32470+147008C>A		WARNING_TRANSCRIPT_MULTIPLE_STOP_CODONS
8	7406206	G	A	PASS	intron_variant	MODIFIER			transcript	TRANSCRIPT_	protein_coding	109	c.32470+390468G>A		WARNING_TRANSCRIPT_MULTIPLE_STOP_CODONS
8	7476607	C	T	PASS	intron_variant	MODIFIER			transcript	TRANSCRIPT_	protein_coding	109	c.32470+460869C>T		WARNING_TRANSCRIPT_MULTIPLE_STOP_CODONS
8	7592935	T	A	PASS	intron_variant	MODIFIER			transcript	TRANSCRIPT_	protein_coding	109	c.32470+577197T>A		WARNING_TRANSCRIPT_MULTIPLE_STOP_CODONS
8	7713102	G	C	GATKstd	intron_variant	MODIFIER			transcript	TRANSCRIPT_	protein_coding	109	c.32470+697364G>C		WARNING_TRANSCRIPT_MULTIPLE_STOP_CODONS
8	7734402	AG	A	PASS	intron_variant	MODIFIER			transcript	TRANSCRIPT_	protein_coding	109	c.32470+718665delG		WARNING_TRANSCRIPT_MULTIPLE_STOP_CODONS
8	7740044	A	C	PASS	intron_variant	MODIFIER			transcript	TRANSCRIPT_	protein_coding	109	c.32470+724306A>C		WARNING_TRANSCRIPT_MULTIPLE_STOP_CODONS
8	7876808	T	C	PASS	intron_variant	MODIFIER			transcript	TRANSCRIPT_	protein_coding	109	c.32470+861070T>C		WARNING_TRANSCRIPT_MULTIPLE_STOP_CODONS
8	7928470	G	A	PASS	intron_variant	MODIFIER			transcript	TRANSCRIPT_	protein_coding	109	c.32470+912732G>A		WARNING_TRANSCRIPT_MULTIPLE_STOP_CODONS
8	7932813	AT	A	PASS	intron_variant	MODIFIER			transcript	TRANSCRIPT_	protein_coding	109	c.32470+917076delT		WARNING_TRANSCRIPT_MULTIPLE_STOP_CODONS
8	7934772	G	A	PASS	intron_variant	MODIFIER			transcript	TRANSCRIPT_	protein_coding	109	c.32470+919034G>A		WARNING_TRANSCRIPT_MULTIPLE_STOP_CODONS
8	7972076	A	G	PASS	intron_variant	MODIFIER			transcript	TRANSCRIPT_	protein_coding	109	c.32470+956338A>G		WARNING_TRANSCRIPT_MULTIPLE_STOP_CODONS
8	7987445	T	A	PASS	intron_variant	MODIFIER			transcript	TRANSCRIPT_	protein_coding	109	c.32470+971707T>A		WARNING_TRANSCRIPT_MULTIPLE_STOP_CODONS
8	7989827	A	G	PASS	intron_variant	MODIFIER			transcript	TRANSCRIPT_	protein_coding	109	c.32470+974089A>G		WARNING_TRANSCRIPT_MULTIPLE_STOP_CODONS
8	8081338	A	G	PASS	intron_variant	MODIFIER			transcript	TRANSCRIPT_	protein_coding	109	c.32470+1065600A>G		WARNING_TRANSCRIPT_MULTIPLE_STOP_CODONS
8	8081338	A	G	PASS	intron_variant	MODIFIER	LOC100687714	100687714	transcript	XM_014115675.2	protein_coding	1	c.68-10790A>G
8	8213577	G	T	PASS	intron_variant	MODIFIER			transcript	TRANSCRIPT_	protein_coding	109	c.32470+1197839G>T		WARNING_TRANSCRIPT_MULTIPLE_STOP_CODONS
8	8225482	A	G	PASS	intron_variant	MODIFIER			transcript	TRANSCRIPT_	protein_coding	109	c.32470+1209744A>G		WARNING_TRANSCRIPT_MULTIPLE_STOP_CODONS
8	8280949	T	C	PASS	upstream_gene_variant	MODIFIER	LOC102153696	102153696	transcript	XR_001316662.2	pseudogene	-1	n.-2118T>C
8	8280949	T	C	PASS	downstream_gene_variant	MODIFIER	FOXG1	490636	transcript	XM_014115676.2	protein_coding	-1	c.*2113T>C
8	8280949	T	C	PASS	intron_variant	MODIFIER			transcript	TRANSCRIPT_	protein_coding	109	c.32470+1265211T>C		WARNING_TRANSCRIPT_MULTIPLE_STOP_CODONS
8	8591286	A	G	PASS	intron_variant	MODIFIER			transcript	TRANSCRIPT_	protein_coding	109	c.32470+1575548A>G		WARNING_TRANSCRIPT_MULTIPLE_STOP_CODONS
8	8868184	A	C	PASS	intron_variant	MODIFIER			transcript	TRANSCRIPT_	protein_coding	109	c.32470+1852446A>C		WARNING_TRANSCRIPT_MULTIPLE_STOP_CODONS
8	10158193	G	A	PASS	intron_variant	MODIFIER			transcript	TRANSCRIPT_	protein_coding	109	c.32471-1174538G>A		WARNING_TRANSCRIPT_MULTIPLE_STOP_CODONS
8	16388795	A	ATTT	PASS	intron_variant	MODIFIER			transcript	TRANSCRIPT_	protein_coding	144	c.37740+4659350_37740+4659351insTTT		WARNING_TRANSCRIPT_MULTIPLE_STOP_CODONS
8	39136864	C	T	PASS	intron_variant	MODIFIER			transcript	TRANSCRIPT_	protein_coding	306	c.69286+1295526C>T		WARNING_TRANSCRIPT_MULTIPLE_STOP_CODONS
8	39136864	C	T	PASS	intron_variant	MODIFIER	PLEKHG3	611460	transcript	XM_005623501.3	protein_coding	1	c.25-1689C>T
8	39136864	C	T	PASS	intron_variant	MODIFIER	PLEKHG3	611460	transcript	XM_005623502.3	protein_coding	1	c.-39-1689C>T
8	39136864	C	T	PASS	intron_variant	MODIFIER	PLEKHG3	611460	transcript	XM_022422112.1	protein_coding	1	c.-39-1689C>T
8	39136864	C	T	PASS	intron_variant	MODIFIER	PLEKHG3	611460	transcript	XM_022422106.1	protein_coding	1	c.25-1689C>T
8	39136864	C	T	PASS	intron_variant	MODIFIER	PLEKHG3	611460	transcript	XM_022422107.1	protein_coding	1	c.25-1689C>T
8	39136864	C	T	PASS	intron_variant	MODIFIER	PLEKHG3	611460	transcript	XM_022422109.1	protein_coding	1	c.25-1689C>T
8	39136864	C	T	PASS	intron_variant	MODIFIER	PLEKHG3	611460	transcript	XM_022422108.1	protein_coding	1	c.25-1689C>T
8	39136864	C	T	PASS	intron_variant	MODIFIER	PLEKHG3	611460	transcript	XM_022422110.1	protein_coding	1	c.25-1689C>T
8	39136864	C	T	PASS	intron_variant	MODIFIER	PLEKHG3	611460	transcript	XM_022422111.1	protein_coding	1	c.25-1689C>T
8	39136864	C	T	PASS	intron_variant	MODIFIER	PLEKHG3	611460	transcript	XM_022422113.1	protein_coding	1	c.25-1689C>T
8	39136864	C	T	PASS	intron_variant	MODIFIER	PLEKHG3	611460	transcript	XM_022422114.1	protein_coding	1	c.25-1689C>T
8	39136864	C	T	PASS	intron_variant	MODIFIER	PLEKHG3	611460	transcript	XM_022422115.1	protein_coding	1	c.25-1689C>T
8	39136864	C	T	PASS	intron_variant	MODIFIER	PLEKHG3	611460	transcript	XM_022422116.1	protein_coding	1	c.25-1689C>T
8	54643692	TC	T	PASS	intron_variant	MODIFIER			transcript	TRANSCRIPT_	protein_coding	306	c.69286+16802355delC		WARNING_TRANSCRIPT_MULTIPLE_STOP_CODONS
9	8615196	GC	G	PASS	intron_variant	MODIFIER	LOC102156711	102156711	transcript	XM_022423902.1	protein_coding	2	c.541+46724delG
9	17459570	G	A	GATKstd	missense_variant	MODERATE	LOC111097338	111097338	transcript	XM_022422874.1	protein_coding	1	c.544C>T	p.Arg182Trp
9	41132341	TA	T	GATKIndelStd	intergenic_region	MODIFIER	COPRS-LOC102157275	480617-102157275	intergenic_region	480617-102157275		-1	n.41132342delA
9	59061049	G	A	PASS	intron_variant	MODIFIER	DENND1A	609706	transcript	XM_022423856.1	protein_coding	3	c.253-5792G>A
9	59061049	G	A	PASS	intron_variant	MODIFIER	DENND1A	609706	transcript	XM_022423858.1	protein_coding	4	c.216-17138G>A
9	59061049	G	A	PASS	intron_variant	MODIFIER	DENND1A	609706	transcript	XM_014117075.2	protein_coding	3	c.253-5792G>A
9	59061049	G	A	PASS	intron_variant	MODIFIER	DENND1A	609706	transcript	XM_022423857.1	protein_coding	3	c.253-5792G>A
9	59061049	G	A	PASS	intron_variant	MODIFIER	DENND1A	609706	transcript	XM_022423859.1	protein_coding	3	c.253-5792G>A
9	59061049	G	A	PASS	intron_variant	MODIFIER	DENND1A	609706	transcript	XM_022423861.1	protein_coding	2	c.97-5792G>A
9	59061049	G	A	PASS	intron_variant	MODIFIER	DENND1A	609706	transcript	XM_022423862.1	protein_coding	3	c.141-17138G>A
9	59061049	G	A	PASS	intron_variant	MODIFIER	DENND1A	609706	transcript	XM_005625388.3	protein_coding	3	c.253-5792G>A
9	59061049	G	A	PASS	intron_variant	MODIFIER	DENND1A	609706	transcript	XM_022423863.1	protein_coding	3	c.253-5792G>A
9	59061049	G	A	PASS	intron_variant	MODIFIER	DENND1A	609706	transcript	XM_005625389.3	protein_coding	3	c.253-5792G>A
9	59061049	G	A	PASS	intron_variant	MODIFIER	DENND1A	609706	transcript	XM_022423860.1	protein_coding	4	c.162-17138G>A
9	59061049	G	A	PASS	intron_variant	MODIFIER	DENND1A	609706	transcript	XM_022423865.1	protein_coding	3	c.87-17138G>A
9	59061049	G	A	PASS	intron_variant	MODIFIER	DENND1A	609706	transcript	XM_022423864.1	protein_coding	2	c.61-5792G>A
9	59499945	A	G	PASS	intergenic_region	MODIFIER	CRB2-STRBP	491341-480733	intergenic_region	491341-480733		-1	n.59499945A>G
9	59728571	A	G	PASS	intron_variant	MODIFIER	RABGAP1	480734	transcript	XM_005625390.3	protein_coding	16	c.1983+953T>C
9	59728571	A	G	PASS	intron_variant	MODIFIER	RABGAP1	480734	transcript	XM_022423870.1	protein_coding	3	c.-1+953T>C
9	59728571	A	G	PASS	intron_variant	MODIFIER	RABGAP1	480734	transcript	XM_005625391.2	protein_coding	15	c.1983+953T>C
9	59728571	A	G	PASS	intron_variant	MODIFIER	RABGAP1	480734	transcript	XM_537854.6	protein_coding	15	c.1983+953T>C
9	59728571	A	G	PASS	intron_variant	MODIFIER	RABGAP1	480734	transcript	XM_022423869.1	protein_coding	15	c.1983+953T>C
9	59728571	A	G	PASS	intron_variant	MODIFIER	RABGAP1	480734	transcript	XR_293261.3	pseudogene	16	n.2365+953T>C
9	59728571	A	G	PASS	intron_variant	MODIFIER	RABGAP1	480734	transcript	XR_293262.3	pseudogene	16	n.2365+953T>C
9	59728571	A	G	PASS	intron_variant	MODIFIER	RABGAP1	480734	transcript	XR_002630323.1	pseudogene	16	n.2365+953T>C
9	59825129	G	A	PASS	intron_variant	MODIFIER	RABGAP1	480734	transcript	XM_005625390.3	protein_coding	3	c.151-10478C>T
9	59825129	G	A	PASS	intron_variant	MODIFIER	RABGAP1	480734	transcript	XM_005625391.2	protein_coding	2	c.151-10478C>T
9	59825129	G	A	PASS	intron_variant	MODIFIER	RABGAP1	480734	transcript	XM_537854.6	protein_coding	2	c.151-10478C>T
9	59825129	G	A	PASS	intron_variant	MODIFIER	RABGAP1	480734	transcript	XM_022423869.1	protein_coding	2	c.151-10478C>T
9	59825129	G	A	PASS	intron_variant	MODIFIER	RABGAP1	480734	transcript	XR_293261.3	pseudogene	3	n.533-10478C>T
9	59825129	G	A	PASS	intron_variant	MODIFIER	RABGAP1	480734	transcript	XR_293262.3	pseudogene	3	n.533-10478C>T
9	59825129	G	A	PASS	intron_variant	MODIFIER	RABGAP1	480734	transcript	XR_002630323.1	pseudogene	3	n.533-10478C>T
9	60329061	G	A	PASS	intron_variant	MODIFIER	RBM18	491353	transcript	XM_548474.6	protein_coding	3	c.241-1606G>A
9	60350482	G	A	PASS	synonymous_variant	LOW	LHX6	491354	transcript	XM_005625407.2	protein_coding	3	c.225G>A	p.Thr75Thr
9	60350482	G	A	PASS	synonymous_variant	LOW	LHX6	491354	transcript	XM_003435342.3	protein_coding	3	c.225G>A	p.Thr75Thr
9	60350482	G	A	PASS	synonymous_variant	LOW	LHX6	491354	transcript	XM_005625408.3	protein_coding	3	c.192G>A	p.Thr64Thr
9	60924811	C	T	PASS	intergenic_region	MODIFIER	DAB2IP-LOC102156404	491356-102156404	intergenic_region	491356-102156404		-1	n.60924811C>T
AAEX03018827.1	8283	GC	G	GATKIndelStd	intergenic_region	MODIFIER						-1
AAEX03018827.1	62887	C	G	GATKstd	intergenic_region	MODIFIER						-1
AAEX03018827.1	95322	T	G	GATKstd	intergenic_region	MODIFIER						-1
AAEX03018827.1	130278	G	T	PASS	intergenic_region	MODIFIER						-1
AAEX03018827.1	163094	G	A	GATKstd	intergenic_region	MODIFIER						-1
AAEX03019065.1	156963	G	T	PASS	intergenic_region	MODIFIER						-1
AAEX03019241.1	20786	C	A	GATKstd	intergenic_region	MODIFIER						-1
AAEX03019241.1	43881	C	A	GATKstd	intergenic_region	MODIFIER						-1
AAEX03019241.1	125110	C	T	GATKstd	intergenic_region	MODIFIER						-1
AAEX03019341.1	21194	C	A	GATKstd	intergenic_region	MODIFIER						-1
AAEX03019341.1	21989	C	T	GATKstd	intergenic_region	MODIFIER						-1
AAEX03019341.1	97464	TC	T	PASS	intergenic_region	MODIFIER						-1
AAEX03019738.1	3400	T	A	PASS	intergenic_region	MODIFIER						-1
AAEX03019738.1	12602	G	A	PASS	intergenic_region	MODIFIER						-1
AAEX03019738.1	19999	C	T	PASS	intergenic_region	MODIFIER						-1
AAEX03019763.1	43009	T	G	PASS	intergenic_region	MODIFIER						-1
AAEX03019763.1	53953	C	T	GATKstd	intergenic_region	MODIFIER						-1
AAEX03019763.1	64761	T	A	PASS	intergenic_region	MODIFIER						-1
AAEX03020056.1	32053	C	G	GATKstd	intergenic_region	MODIFIER						-1
AAEX03020170.1	7021	C	A	GATKstd	intergenic_region	MODIFIER						-1
AAEX03020427.1	34369	TG	T	PASS	intergenic_region	MODIFIER						-1
AAEX03020497.1	13785	C	A	PASS	intergenic_region	MODIFIER						-1
AAEX03020524.1	25824	C	A	PASS	intergenic_region	MODIFIER						-1
AAEX03020588.1	21047	G	T	PASS	intergenic_region	MODIFIER						-1
AAEX03020610.1	12324	C	A	PASS	intergenic_region	MODIFIER						-1
AAEX03020610.1	30772	C	A	PASS	intergenic_region	MODIFIER						-1
AAEX03020729.1	13156	C	A	GATKstd	intergenic_region	MODIFIER						-1
AAEX03020963.1	17089	G	GC	PASS	intergenic_region	MODIFIER						-1
AAEX03021682.1	24101	T	G	PASS	intergenic_region	MODIFIER						-1
AAEX03021979.1	762	T	A	GATKstd	intergenic_region	MODIFIER						-1
AAEX03021979.1	780	G	T	GATKstd	intergenic_region	MODIFIER						-1
AAEX03022139.1	9820	A	C	GATKstd	intergenic_region	MODIFIER						-1
AAEX03022291.1	2756	T	A	GATKstd	intergenic_region	MODIFIER						-1
AAEX03022359.1	17126	C	G	GATKstd	intergenic_region	MODIFIER						-1
AAEX03022359.1	18311	G	C	GATKstd	intergenic_region	MODIFIER						-1
AAEX03022381.1	8958	G	T	PASS	intergenic_region	MODIFIER						-1
AAEX03022448.1	2901	T	A	GATKstd	intergenic_region	MODIFIER						-1
AAEX03022448.1	2948	T	C	GATKstd	intergenic_region	MODIFIER						-1
AAEX03022706.1	14359	TG	T	PASS	intergenic_region	MODIFIER						-1
AAEX03022740.1	15448	C	T	GATKstd	intergenic_region	MODIFIER						-1
AAEX03022740.1	15489	G	T	GATKstd	intergenic_region	MODIFIER						-1
AAEX03022743.1	11363	C	T	GATKstd	intergenic_region	MODIFIER						-1
AAEX03022743.1	11448	C	T	PASS	intergenic_region	MODIFIER						-1
AAEX03022760.1	11056	A	T	GATKstd	intergenic_region	MODIFIER						-1
AAEX03022760.1	13508	G	C	GATKstd	intergenic_region	MODIFIER						-1
AAEX03022945.1	2099	G	T	GATKstd	intergenic_region	MODIFIER						-1
AAEX03022993.1	12982	A	G	GATKstd	intergenic_region	MODIFIER						-1
AAEX03022993.1	13003	C	A	GATKstd	intergenic_region	MODIFIER						-1
AAEX03023060.1	4694	T	A	GATKstd	intergenic_region	MODIFIER						-1
AAEX03023097.1	9570	C	A	GATKstd	intergenic_region	MODIFIER						-1
AAEX03023128.1	13882	T	C	PASS	intergenic_region	MODIFIER						-1
AAEX03023276.1	6476	C	T	GATKstd	intergenic_region	MODIFIER						-1
AAEX03023291.1	11602	G	T	PASS	intergenic_region	MODIFIER						-1
AAEX03023291.1	11603	G	T	PASS	intergenic_region	MODIFIER						-1
AAEX03023395.1	12661	C	A	GATKstd	intergenic_region	MODIFIER						-1
AAEX03023395.1	12823	C	T	GATKstd	intergenic_region	MODIFIER						-1
AAEX03023431.1	1709	G	T	PASS	intergenic_region	MODIFIER						-1
AAEX03023434.1	5622	G	T	GATKstd	intergenic_region	MODIFIER						-1
AAEX03023434.1	5623	T	A	GATKstd	intergenic_region	MODIFIER						-1
AAEX03023434.1	5899	T	A	GATKstd	intergenic_region	MODIFIER						-1
AAEX03023434.1	5938	C	A	GATKstd	intergenic_region	MODIFIER						-1
AAEX03023437.1	3384	G	C	PASS	intergenic_region	MODIFIER						-1
AAEX03023485.1	7675	G	T	GATKstd	intergenic_region	MODIFIER						-1
AAEX03023520.1	1392	G	T	GATKstd	intergenic_region	MODIFIER						-1
AAEX03023587.1	6548	T	C	GATKstd	intergenic_region	MODIFIER						-1
AAEX03023587.1	10306	T	A	GATKstd	intergenic_region	MODIFIER						-1
AAEX03023614.1	10012	G	T	GATKstd	intergenic_region	MODIFIER						-1
AAEX03023701.1	3073	G	C	PASS	intergenic_region	MODIFIER						-1
AAEX03023724.1	10516	A	T	PASS	intergenic_region	MODIFIER						-1
AAEX03023724.1	10522	T	A	PASS	intergenic_region	MODIFIER						-1
AAEX03023754.1	1224	G	C	GATKstd	intergenic_region	MODIFIER						-1
AAEX03023787.1	6562	A	T	GATKstd	intergenic_region	MODIFIER						-1
AAEX03023887.1	10051	C	T	GATKstd	intergenic_region	MODIFIER						-1
AAEX03023940.1	6564	G	T	PASS	intergenic_region	MODIFIER						-1
AAEX03024050.1	3218	T	A	GATKstd	intergenic_region	MODIFIER						-1
AAEX03024050.1	3271	A	T	GATKstd	intergenic_region	MODIFIER						-1
AAEX03024072.1	6146	A	G	GATKstd	intergenic_region	MODIFIER						-1
AAEX03024074.1	4839	T	G	GATKstd	intergenic_region	MODIFIER						-1
AAEX03024166.1	4982	T	C	GATKstd	intergenic_region	MODIFIER						-1
AAEX03024166.1	4984	G	A	GATKstd	intergenic_region	MODIFIER						-1
AAEX03024182.1	9018	G	A	PASS	intergenic_region	MODIFIER						-1
AAEX03024182.1	9021	C	T	GATKstd	intergenic_region	MODIFIER						-1
AAEX03024315.1	1092	C	A	PASS	intergenic_region	MODIFIER						-1
AAEX03024393.1	5531	A	C	GATKstd	intergenic_region	MODIFIER						-1
AAEX03024425.1	8089	C	G	GATKstd	intergenic_region	MODIFIER						-1
AAEX03024452.1	7337	G	A	GATKstd	intergenic_region	MODIFIER						-1
AAEX03024471.1	6645	A	C	PASS	intergenic_region	MODIFIER						-1
AAEX03024529.1	2932	G	A	PASS	intergenic_region	MODIFIER						-1
AAEX03024570.1	7347	G	C	GATKstd	intergenic_region	MODIFIER						-1
AAEX03024694.1	6578	A	C	GATKstd	intergenic_region	MODIFIER						-1
AAEX03024747.1	3175	G	T	GATKstd	intergenic_region	MODIFIER						-1
AAEX03024780.1	2645	C	T	GATKstd	intergenic_region	MODIFIER						-1
AAEX03024808.1	3390	C	T	GATKstd	intergenic_region	MODIFIER						-1
AAEX03024808.1	3406	GC	G	PASS	intergenic_region	MODIFIER						-1
AAEX03024872.1	2500	T	G	GATKstd	intergenic_region	MODIFIER						-1
AAEX03024872.1	2507	C	A	GATKstd	intergenic_region	MODIFIER						-1
AAEX03024911.1	2877	T	C	GATKstd	intergenic_region	MODIFIER						-1
AAEX03024940.1	342	T	G	GATKstd	intergenic_region	MODIFIER						-1
AAEX03024956.1	4410	C	A	GATKstd	intergenic_region	MODIFIER						-1
AAEX03024956.1	4779	T	G	GATKstd	intergenic_region	MODIFIER						-1
AAEX03024965.1	3636	T	G	GATKstd	intergenic_region	MODIFIER						-1
AAEX03024979.1	2633	G	T	GATKstd	intergenic_region	MODIFIER						-1
AAEX03024996.1	4317	G	C	GATKstd	intergenic_region	MODIFIER						-1
AAEX03025083.1	5542	G	A	GATKstd	intergenic_region	MODIFIER						-1
[truncated: 310 more rows]

## Sheet: homozygous variants
Table S4. List of homozygous private variants that were shared in the two sequenced cases and absent from 654 control genomes. Please note that variants are listed several times, if they have more than one effect prediction (e.g. with respect to different transcripts).
#CHROM	POS	REF	ALT	FILTER	EFFECT	IMPACT	GENE	GENEID	FEATURE	FEATUREID	BIOTYPE	RANK	HGVS_C	HGVS_P
25	44502819	G	T	GATKstd	intron_variant	MODIFIER	NGEF	486165	transcript	XM_014107552.1	protein_coding	4	c.501+3538C>A
8	8868184	A	C	PASS	intron_variant	MODIFIER			transcript	TRANSCRIPT_	protein_coding	109	c.32470+1852446A>C
AAEX03021682.1	24101	T	G	PASS	intergenic_region	MODIFIER						-1
AAEX03021979.1	762	T	A	GATKstd	intergenic_region	MODIFIER						-1
AAEX03021979.1	780	G	T	GATKstd	intergenic_region	MODIFIER						-1
AAEX03022359.1	17126	C	G	GATKstd	intergenic_region	MODIFIER						-1
AAEX03022740.1	15489	G	T	GATKstd	intergenic_region	MODIFIER						-1
AAEX03022743.1	11448	C	T	PASS	intergenic_region	MODIFIER						-1
AAEX03022993.1	12982	A	G	GATKstd	intergenic_region	MODIFIER						-1
AAEX03022993.1	13003	C	A	GATKstd	intergenic_region	MODIFIER						-1
AAEX03023060.1	4694	T	A	GATKstd	intergenic_region	MODIFIER						-1
AAEX03023128.1	13882	T	C	PASS	intergenic_region	MODIFIER						-1
AAEX03023395.1	12823	C	T	GATKstd	intergenic_region	MODIFIER						-1
AAEX03023431.1	1709	G	T	PASS	intergenic_region	MODIFIER						-1
AAEX03023587.1	6548	T	C	GATKstd	intergenic_region	MODIFIER						-1
AAEX03023887.1	10051	C	T	GATKstd	intergenic_region	MODIFIER						-1
AAEX03024072.1	6146	A	G	GATKstd	intergenic_region	MODIFIER						-1
AAEX03024452.1	7337	G	A	GATKstd	intergenic_region	MODIFIER						-1
AAEX03024956.1	4410	C	A	GATKstd	intergenic_region	MODIFIER						-1
AAEX03024956.1	4779	T	G	GATKstd	intergenic_region	MODIFIER						-1
AAEX03024979.1	2633	G	T	GATKstd	intergenic_region	MODIFIER						-1
AAEX03024996.1	4317	G	C	GATKstd	intergenic_region	MODIFIER						-1
JH373237.1	256620	G	A	GATKstd	intergenic_region	MODIFIER						-1
JH373286.1	535	C	T	GATKstd	intergenic_region	MODIFIER						-1
JH373326.1	21892	CG	C	PASS	intergenic_region	MODIFIER						-1
JH373374.1	7087	T	G	GATKstd	intergenic_region	MODIFIER						-1
JH373448.1	23752	T	G	GATKstd	intergenic_region	MODIFIER						-1
JH373462.1	7192	C	A	GATKstd	intergenic_region	MODIFIER						-1
JH373481.1	16001	A	AC	PASS	intergenic_region	MODIFIER						-1
JH373481.1	16003	A	G	GATKstd	intergenic_region	MODIFIER						-1
JH373481.1	16004	T	C	GATKstd	intergenic_region	MODIFIER						-1
JH373520.1	28888	A	T	GATKstd	intergenic_region	MODIFIER						-1
JH373598.1	4156	C	T	GATKstd	intergenic_region	MODIFIER						-1
JH373665.1	16171	G	A	GATKstd	intergenic_region	MODIFIER						-1
JH373725.1	15297	A	C	GATKstd	intergenic_region	MODIFIER						-1
X	121420240	G	A	PASS	upstream_gene_variant	MODIFIER	CCNQ	492239	transcript	XM_014111891.2	protein_coding	-1	c.-2871C>T
X	121420240	G	A	PASS	upstream_gene_variant	MODIFIER	CCNQ	492239	transcript	XM_014111892.2	protein_coding	-1	c.-2871C>T
X	121420240	G	A	PASS	intergenic_region	MODIFIER	CCNQ-DUSP9	492239-492240	intergenic_region	492239-492240		-1	n.121420240G>A
